# Supplementary material for: Response of diademed sifaka (Propithecus diadema) to fosa (Cryptoprocta ferox) predation in the Betampona Strict Nature Reserve, Madagascar
Source: Ecol Evol. 2024 Apr 9;14(4):e11248. doi: 10.1002/ece3.11248 (PMC11004663; doi:10.1002/ece3.11248)
Supplement: Supplementary file 1 — Data S1. [file ECE3-14-e11248-s001.zip]

Archive with 12 entries (12 files):
- behav_5min.csv
- behav_AllOcc.csv
- BEHAV_FREQ_WIDE.CSV
- behavioral_analyses_1.Rmd
- BP2_BP10_BP3_waypoints.csv
- cohesion.csv
- grsize.csv
- Waypoints_ATTACK_PROPITHECUS.csv
- Waypoints_DEAD_BODIES_BP10_BP2.csv
- Appenidx S1.docx
- README_behavioral analyses.txt
- Waypoints_readme.txt
