# Supplementary material for: Response of diademed sifaka (Propithecus diadema) to fosa (Cryptoprocta ferox) predation in the Betampona Strict Nature Reserve, Madagascar
Source: Ecol Evol. 2024 Apr 9;14(4):e11248. doi: 10.1002/ece3.11248 (PMC11004663; doi:10.1002/ece3.11248)
Supplement: Supplementary file 1 — Data S1. [file ECE3-14-e11248-s001.zip › behav_5min.csv]

DATE	TIME	BEHAVIOR	HF	HT	DBH	DIST	GROUP	SEX	ATTACK	PHASE	STAT_AN
5/9/2022	7:30	SG	M	20	40	ND	BP10	F	B	PRE	T
5/9/2022	7:35	SG	M	20	40	ND	BP10	F	B	PRE	T
5/9/2022	7:40	SG	M	20	40	ND	BP10	F	B	PRE	T
5/9/2022	7:45	V	M	20	40	ND	BP10	F	B	PRE	T
5/9/2022	7:50	R	M	20	40	ND	BP10	F	B	PRE	T
5/9/2022	7:55	R	M	20	40	ND	BP10	F	B	PRE	T
5/9/2022	8:00	R	M	20	40	ND	BP10	F	B	PRE	T
5/9/2022	8:05	R	M	20	40	ND	BP10	F	B	PRE	T
5/9/2022	8:10	R	M	20	40	ND	BP10	F	B	PRE	T
5/9/2022	8:15	R	M	20	40	ND	BP10	F	B	PRE	T
5/9/2022	8:20	R	M	20	40	ND	BP10	F	B	PRE	T
5/9/2022	8:25	R	M	20	40	ND	BP10	F	B	PRE	T
5/9/2022	8:30	R	M	20	40	ND	BP10	F	B	PRE	T
5/9/2022	8:35	V	M	20	40	10+	BP10	F	B	PRE	T
5/9/2022	8:40	V	M	15	40	10	BP10	F	B	PRE	T
5/9/2022	8:45	F	M	20	40	5	BP10	F	B	PRE	T
5/9/2022	8:50	T	M	15	20	10	BP10	F	B	PRE	T
5/9/2022	8:55	T	NA	NA	NA	NA	BP10	F	B	PRE	T
5/9/2022	9:00	NV	NA	NA	NA	NA	BP10	F	B	PRE	T
5/9/2022	9:05	NV	NA	NA	NA	NA	BP10	F	B	PRE	T
5/9/2022	9:10	NV	NA	NA	NA	NA	BP10	F	B	PRE	T
5/9/2022	9:15	V	M	10	20	10+	BP10	F	B	PRE	T
5/9/2022	9:20	T	M	25	60	5	BP10	F	B	PRE	T
5/9/2022	9:25	F	M	25	60	5	BP10	F	B	PRE	T
5/9/2022	9:30	F	M	20	20	5	BP10	F	B	PRE	T
5/9/2022	9:35	NV	NA	NA	NA	NA	BP10	F	B	PRE	T
5/9/2022	9:40	NV	NA	NA	NA	NA	BP10	F	B	PRE	T
5/9/2022	9:45	NV	NA	NA	NA	NA	BP10	F	B	PRE	T
5/9/2022	9:50	NV	NA	NA	NA	NA	BP10	F	B	PRE	T
5/9/2022	9:55	NV	NA	NA	NA	NA	BP10	F	B	PRE	T
5/9/2022	10:00	NV	NA	NA	NA	NA	BP10	F	B	PRE	T
5/9/2022	10:05	F	M	15	20	5	BP10	F	B	PRE	T
5/9/2022	10:10	F	M	15	20	5	BP10	F	B	PRE	T
5/9/2022	10:15	NV	NA	NA	NA	NA	BP10	F	B	PRE	T
5/9/2022	10:20	NV	NA	NA	NA	NA	BP10	F	B	PRE	T
5/9/2022	10:25	NV	NA	NA	NA	NA	BP10	F	B	PRE	T
5/9/2022	10:30	NV	NA	NA	NA	NA	BP10	F	B	PRE	T
5/9/2022	10:35	T	M	25	60	ND	BP10	F	B	PRE	T
5/9/2022	10:40	T	M	15	20	ND	BP10	F	B	PRE	T
5/9/2022	10:45	T	M	25+	100+	10	BP10	F	B	PRE	T
5/9/2022	10:50	F	U	25+	100+	5	BP10	F	B	PRE	T
5/9/2022	10:55	F	U	25+	100+	5	BP10	F	B	PRE	T
5/9/2022	11:00	F	U	25+	100+	10	BP10	F	B	PRE	T
5/9/2022	11:05	F	U	25+	100+	10	BP10	F	B	PRE	T
5/9/2022	11:10	F	M	25+	100+	10+	BP10	F	B	PRE	T
5/9/2022	11:15	F	M	25+	100+	10	BP10	F	B	PRE	T
5/9/2022	11:20	T	M	15	20	5	BP10	F	B	PRE	T
5/9/2022	11:25	V	L	10	20	5	BP10	F	B	PRE	T
5/9/2022	11:30	R	M	15	40	10	BP10	F	B	PRE	T
5/9/2022	11:35	V	M	15	40	10	BP10	F	B	PRE	T
5/9/2022	11:40	V	T	NA	20	10	BP10	F	B	PRE	T
5/9/2022	11:45	V	T	10	20	5	BP10	F	B	PRE	T
5/9/2022	11:50	F	M	15	20	5	BP10	F	B	PRE	T
5/9/2022	11:55	NV	NA	NA	NA	NA	BP10	F	B	PRE	T
5/9/2022	12:00	NV	NA	NA	NA	NA	BP10	F	B	PRE	T
5/9/2022	12:05	NV	NA	NA	NA	NA	BP10	F	B	PRE	T
5/9/2022	12:10	NV	NA	NA	NA	NA	BP10	F	B	PRE	T
5/9/2022	12:15	NV	NA	NA	NA	NA	BP10	F	B	PRE	T
5/9/2022	12:20	F	M	20	40	ND	BP10	F	B	PRE	T
5/9/2022	12:25	F	M	20	40	ND	BP10	F	B	PRE	T
5/9/2022	12:30	F	U	20	40	5	BP10	F	B	PRE	T
5/9/2022	12:35	F	U	20	40	10	BP10	F	B	PRE	T
5/9/2022	12:40	T	T	15	20	5	BP10	F	B	PRE	T
5/9/2022	12:45	T	T	10	20	10	BP10	F	B	PRE	T
5/9/2022	12:50	NV	NA	NA	NA	NA	BP10	F	B	PRE	T
5/9/2022	12:55	NV	NA	NA	NA	NA	BP10	F	B	PRE	T
5/9/2022	13:00	NV	NA	NA	NA	NA	BP10	F	B	PRE	T
5/9/2022	13:05	T	T	10	20	10	BP10	F	B	PRE	T
5/9/2022	13:10	NV	NA	NA	NA	NA	BP10	F	B	PRE	T
5/9/2022	13:15	F	M	15	20	10	BP10	F	B	PRE	T
5/9/2022	13:20	V	L	15	20	5	BP10	F	B	PRE	T
5/9/2022	13:25	NV	NA	NA	NA	NA	BP10	F	B	PRE	T
5/9/2022	13:30	F	M	20	40	10+	BP10	F	B	PRE	T
5/9/2022	13:35	V	L	20	NA	10+	BP10	F	B	PRE	T
5/9/2022	13:40	V	L	20	NA	10+	BP10	F	B	PRE	T
5/9/2022	13:45	V	L	20	NA	10+	BP10	F	B	PRE	T
5/9/2022	13:50	V	L	15	NA	10	BP10	F	B	PRE	T
5/9/2022	13:55	R	L	15	NA	10	BP10	F	B	PRE	T
5/9/2022	14:00	V	L	15	NA	5	BP10	F	B	PRE	T
5/9/2022	14:05	V	L	10	NA	5	BP10	F	B	PRE	T
5/9/2022	14:10	T	M	10	NA	5	BP10	F	B	PRE	T
5/9/2022	14:15	T	NA	NA	NA	NA	BP10	F	B	PRE	T
5/9/2022	14:20	NV	NA	NA	NA	NA	BP10	F	B	PRE	T
5/9/2022	14:25	NV	NA	NA	NA	NA	BP10	F	B	PRE	T
5/9/2022	14:30	NV	NA	NA	NA	NA	BP10	F	B	PRE	T
5/9/2022	14:35	F	M	25	100	10	BP10	F	B	PRE	T
5/9/2022	14:40	F	M	25	100	5	BP10	F	B	PRE	T
5/9/2022	14:45	T	T	10	20	10+	BP10	F	B	PRE	T
5/9/2022	14:50	NV	NA	NA	NA	NA	BP10	F	B	PRE	T
5/9/2022	14:55	T	T	15	20	5	BP10	F	B	PRE	T
5/9/2022	15:00	T	T	15	20	10	BP10	F	B	PRE	T
5/9/2022	15:05	T	T	10	20	10+	BP10	F	B	PRE	T
5/9/2022	15:10	V	L	15	20	ND	BP10	F	B	PRE	T
5/9/2022	15:15	V	L	15	20	ND	BP10	F	B	PRE	T
5/9/2022	15:20	V	L	20	40	ND	BP10	F	B	PRE	T
5/9/2022	15:25	R	L	20	40	ND	BP10	F	B	PRE	T
5/9/2022	15:30	R	L	20	40	ND	BP10	F	B	PRE	T
5/9/2022	15:35	SG	L	20	40	ND	BP10	F	B	PRE	T
5/9/2022	15:40	V	L	20	40	ND	BP10	F	B	PRE	T
5/9/2022	15:45	V	L	20	40	ND	BP10	F	B	PRE	T
5/9/2022	15:50	R	L	20	40	ND	BP10	F	B	PRE	T
5/9/2022	15:55	V	L	20	40	ND	BP10	F	B	PRE	T
5/9/2022	16:00	T	M	20	40	ND	BP10	F	B	PRE	T
5/9/2022	16:05	R	M	20	40	ND	BP10	F	B	PRE	T
5/9/2022	16:10	R	M	20	40	ND	BP10	F	B	PRE	T
5/9/2022	16:15	R	M	20	40	ND	BP10	F	B	PRE	T
5/9/2022	16:20	R	M	20	40	ND	BP10	F	B	PRE	T
5/9/2022	16:25	R	M	20	40	ND	BP10	F	B	PRE	T
5/9/2022	16:30	R	M	20	40	ND	BP10	F	B	PRE	T
5/9/2022	16:35	R	M	20	40	ND	BP10	F	B	PRE	T
5/9/2022	16:40	R	M	20	40	ND	BP10	F	B	PRE	T
5/9/2022	16:45	R	M	20	40	ND	BP10	F	B	PRE	T
5/9/2022	16:50	R	M	20	40	ND	BP10	F	B	PRE	T
5/9/2022	16:55	R	M	20	40	ND	BP10	F	B	PRE	T
5/9/2022	17:00	V	M	20	40	ND	BP10	F	B	PRE	T
5/9/2022	17:05	R	M	20	40	ND	BP10	F	B	PRE	T
5/9/2022	17:10	R	M	20	40	ND	BP10	F	B	PRE	T
5/10/2022	7:10	V	T	15	20	ND	BP10	F	B	PRE	T
5/10/2022	7:15	V	M	20	40	5	BP10	F	B	PRE	T
5/10/2022	7:20	F	M	20	40	5	BP10	F	B	PRE	T
5/10/2022	7:25	F	M	20	40	10	BP10	F	B	PRE	T
5/10/2022	7:30	T	NA	NA	NA	NA	BP10	F	B	PRE	T
5/10/2022	7:35	T	M	25	40	5	BP10	F	B	PRE	T
5/10/2022	7:40	NV	NA	NA	NA	NA	BP10	F	B	PRE	T
5/10/2022	7:45	V	T	20	40	5	BP10	F	B	PRE	T
5/10/2022	7:50	T	M	20	40	5	BP10	F	B	PRE	T
5/10/2022	7:55	NV	NA	NA	NA	NA	BP10	F	B	PRE	T
5/10/2022	8:00	NV	NA	NA	NA	NA	BP10	F	B	PRE	T
5/10/2022	8:05	NV	NA	NA	NA	NA	BP10	F	B	PRE	T
5/10/2022	8:10	NV	NA	NA	NA	NA	BP10	F	B	PRE	T
5/10/2022	8:15	NV	NA	NA	NA	NA	BP10	F	B	PRE	T
5/10/2022	8:20	V	L	25+	80	10	BP10	F	B	PRE	T
5/10/2022	8:25	V	L	25	40	10	BP10	F	B	PRE	T
5/10/2022	8:30	F	M	15	20	10+	BP10	F	B	PRE	T
5/10/2022	8:35	NV	NA	NA	NA	NA	BP10	F	B	PRE	T
5/10/2022	8:40	V	L	15	20	10	BP10	F	B	PRE	T
5/10/2022	8:45	V	L	15	20	10	BP10	F	B	PRE	T
5/10/2022	8:50	V	L	10	20	10+	BP10	F	B	PRE	T
5/10/2022	8:55	SG	L	10	20	5	BP10	F	B	PRE	T
5/10/2022	9:00	T	T	10	20	10	BP10	F	B	PRE	T
5/10/2022	9:05	R	L	10	20	10+	BP10	F	B	PRE	T
5/10/2022	9:10	R	L	10	20	10+	BP10	F	B	PRE	T
5/10/2022	9:15	R	L	10	20	10+	BP10	F	B	PRE	T
5/10/2022	9:20	V	M	15	20	10	BP10	F	B	PRE	T
5/10/2022	9:25	T	L	NA	20	10	BP10	F	B	PRE	T
5/10/2022	9:30	T	L	10	20	10	BP10	F	B	PRE	T
5/10/2022	9:35	T	L	NA	20	5	BP10	F	B	PRE	T
5/10/2022	9:40	T	T	25	40	10	BP10	F	B	PRE	T
5/10/2022	9:45	V	T	20	40	5	BP10	F	B	PRE	T
5/10/2022	9:50	V	L	25	40	10	BP10	F	B	PRE	T
5/10/2022	9:55	V	L	25	40	10	BP10	F	B	PRE	T
5/10/2022	10:00	V	L	25	40	10+	BP10	F	B	PRE	T
5/10/2022	10:05	V	L	25	40	5	BP10	F	B	PRE	T
5/10/2022	10:10	F	M	25+	60	10+	BP10	F	B	PRE	T
5/10/2022	10:15	F	M	25+	60	10+	BP10	F	B	PRE	T
5/10/2022	10:20	F	M	25+	60	10+	BP10	F	B	PRE	T
5/10/2022	10:25	F	U	25+	60	10+	BP10	F	B	PRE	T
5/10/2022	10:30	F	M	25+	60	10+	BP10	F	B	PRE	T
5/10/2022	10:35	F	M	25+	60	10+	BP10	F	B	PRE	T
5/10/2022	10:40	NV	NA	NA	NA	NA	BP10	F	B	PRE	T
5/10/2022	10:45	NV	NA	NA	NA	NA	BP10	F	B	PRE	T
5/10/2022	10:50	NV	NA	NA	NA	NA	BP10	F	B	PRE	T
5/10/2022	10:55	NV	NA	NA	NA	NA	BP10	F	B	PRE	T
5/10/2022	11:00	NV	NA	NA	NA	NA	BP10	F	B	PRE	T
5/10/2022	11:05	F	M	25	60	5	BP10	F	B	PRE	T
5/10/2022	11:10	F	M	25	60	5	BP10	F	B	PRE	T
5/10/2022	11:15	V	L	20	40	10	BP10	F	B	PRE	T
5/10/2022	11:20	V	L	15	20	10	BP10	F	B	PRE	T
5/10/2022	11:25	R	L	15	20	1	BP10	F	B	PRE	T
5/10/2022	11:30	R	L	15	20	1	BP10	F	B	PRE	T
5/10/2022	11:35	R	L	15	20	1	BP10	F	B	PRE	T
5/10/2022	11:40	R	L	15	20	1	BP10	F	B	PRE	T
5/10/2022	11:45	R	L	15	20	1	BP10	F	B	PRE	T
5/10/2022	11:50	R	L	15	20	1	BP10	F	B	PRE	T
5/10/2022	11:55	R	L	15	20	1	BP10	F	B	PRE	T
5/10/2022	12:00	R	L	15	20	1	BP10	F	B	PRE	T
5/10/2022	12:05	V	L	15	20	5	BP10	F	B	PRE	T
5/10/2022	12:10	SG	L	15	20	10	BP10	F	B	PRE	T
5/10/2022	12:15	V	L	15	20	10+	BP10	F	B	PRE	T
5/10/2022	12:20	V	L	15	20	10	BP10	F	B	PRE	T
5/10/2022	12:25	R	L	15	20	10	BP10	F	B	PRE	T
5/10/2022	12:30	R	L	15	20	10	BP10	F	B	PRE	T
5/10/2022	12:35	NV	NA	NA	NA	NA	BP10	F	B	PRE	T
5/10/2022	12:40	V	T	10	20	1	BP10	F	B	PRE	T
5/10/2022	12:45	T	T	15	20	5	BP10	F	B	PRE	T
5/10/2022	12:50	V	L	10	20	1	BP10	F	B	PRE	T
5/10/2022	12:55	R	L	10	20	1	BP10	F	B	PRE	T
5/10/2022	13:00	NV	NA	NA	NA	NA	BP10	F	B	PRE	T
5/10/2022	13:05	NV	NA	NA	NA	NA	BP10	F	B	PRE	T
5/10/2022	13:10	NV	NA	NA	NA	NA	BP10	F	B	PRE	T
5/10/2022	13:15	NV	M	20	40	5	BP10	F	B	PRE	T
5/10/2022	13:20	F	M	25	60	10	BP10	F	B	PRE	T
5/10/2022	13:25	F	U	25	60	10	BP10	F	B	PRE	T
5/10/2022	13:30	F	U	25	60	10	BP10	F	B	PRE	T
5/10/2022	13:35	V	M	15	20	5	BP10	F	B	PRE	T
5/10/2022	13:40	V	L	15	20	10	BP10	F	B	PRE	T
5/10/2022	13:45	V	T	15	20	10	BP10	F	B	PRE	T
5/10/2022	13:50	V	T	15	20	10	BP10	F	B	PRE	T
5/10/2022	13:55	V	L	15	20	10	BP10	F	B	PRE	T
5/10/2022	14:00	V	L	15	20	10	BP10	F	B	PRE	T
5/10/2022	14:05	V	L	15	20	10	BP10	F	B	PRE	T
5/10/2022	14:10	V	T	20	20	10	BP10	F	B	PRE	T
5/10/2022	14:15	SG	L	15	20	5	BP10	F	B	PRE	T
5/10/2022	14:20	T	L	15	20	10	BP10	F	B	PRE	T
5/10/2022	14:25	R	L	15	20	10	BP10	F	B	PRE	T
5/10/2022	14:30	R	L	15	20	10+	BP10	F	B	PRE	T
5/10/2022	14:35	V	M	15	20	10+	BP10	F	B	PRE	T
5/10/2022	14:40	T	T	20	40	10+	BP10	F	B	PRE	T
5/10/2022	14:45	NV	NA	NA	NA	NA	BP10	F	B	PRE	T
5/10/2022	14:50	NV	NA	NA	NA	NA	BP10	F	B	PRE	T
5/10/2022	14:55	T	T	15	20	ND	BP10	F	B	PRE	T
5/10/2022	15:00	V	M	10	20	10	BP10	F	B	PRE	T
5/10/2022	15:05	V	M	15	20	10	BP10	F	B	PRE	T
5/10/2022	15:10	V	L	10	20	ND	BP10	F	B	PRE	T
5/10/2022	15:15	V	L	10	20	ND	BP10	F	B	PRE	T
5/10/2022	15:20	T	NA	NA	NA	NA	BP10	F	B	PRE	T
5/10/2022	15:25	V	L	20	40	1	BP10	F	B	PRE	T
5/10/2022	15:30	V	L	20	40	10	BP10	F	B	PRE	T
5/10/2022	15:35	V	L	20	40	10	BP10	F	B	PRE	T
5/10/2022	15:40	SG	M	25	60	5	BP10	F	B	PRE	T
5/10/2022	15:45	R	M	25	60	5	BP10	F	B	PRE	T
5/10/2022	15:50	R	M	25	60	5	BP10	F	B	PRE	T
5/10/2022	15:55	R	M	25	60	5	BP10	F	B	PRE	T
5/10/2022	16:00	R	M	25	60	5	BP10	F	B	PRE	T
5/10/2022	16:05	R	M	25	60	5	BP10	F	B	PRE	T
5/10/2022	16:10	R	M	25	60	5	BP10	F	B	PRE	T
5/10/2022	16:15	R	M	25	60	5	BP10	F	B	PRE	T
5/10/2022	16:20	R	M	25	60	5	BP10	F	B	PRE	T
5/10/2022	16:25	R	M	25	60	5	BP10	F	B	PRE	T
5/10/2022	16:30	R	M	25	60	5	BP10	F	B	PRE	T
5/10/2022	16:35	R	M	25	60	5	BP10	F	B	PRE	T
5/10/2022	16:40	R	M	25	60	5	BP10	F	B	PRE	T
5/10/2022	16:45	R	M	25	60	5	BP10	F	B	PRE	T
5/10/2022	16:50	R	M	25	60	5	BP10	F	B	PRE	T
5/11/2022	7:15	V	M	10	20	5	BP10	F	B	PRE	T
5/11/2022	7:20	T	T	15	20	ND	BP10	F	B	PRE	T
5/11/2022	7:25	T	M	20	20	10	BP10	F	B	PRE	T
5/11/2022	7:30	T	T	25	40	ND	BP10	F	B	PRE	T
5/11/2022	7:35	T	M	15	20	10	BP10	F	B	PRE	T
5/11/2022	7:40	SG	L	15	20	10	BP10	F	B	PRE	T
5/11/2022	7:45	SG	L	15	20	10	BP10	F	B	PRE	T
5/11/2022	7:50	R	L	15	20	10	BP10	F	B	PRE	T
5/11/2022	7:55	R	L	15	20	10	BP10	F	B	PRE	T
5/11/2022	8:00	R	L	15	20	10	BP10	F	B	PRE	T
5/11/2022	8:05	R	L	15	20	10	BP10	F	B	PRE	T
5/11/2022	8:10	F	T	15	20	10	BP10	F	B	PRE	T
5/11/2022	8:15	R	L	15	20	10	BP10	F	B	PRE	T
5/11/2022	8:20	R	L	15	20	10	BP10	F	B	PRE	T
5/11/2022	8:25	R	L	15	20	10	BP10	F	B	PRE	T
5/11/2022	8:30	V	L	15	20	ND	BP10	F	B	PRE	T
5/11/2022	8:35	V	L	15	20	ND	BP10	F	B	PRE	T
5/11/2022	8:40	R	L	15	20	ND	BP10	F	B	PRE	T
5/11/2022	8:45	T	T	10	20	ND	BP10	F	B	PRE	T
5/11/2022	8:50	T	NA	NA	NA	NA	BP10	F	B	PRE	T
5/11/2022	8:55	V	L	20	40	5	BP10	F	B	PRE	T
5/11/2022	9:00	V	M	25	40	10	BP10	F	B	PRE	T
5/11/2022	9:05	V	T	10	20	10+	BP10	F	B	PRE	T
5/11/2022	9:10	V	T	15	20	10+	BP10	F	B	PRE	T
5/11/2022	9:15	T	M	15	20	5	BP10	F	B	PRE	T
5/11/2022	9:20	T	T	15	20	10	BP10	F	B	PRE	T
5/11/2022	9:25	T	T	10	20	5	BP10	F	B	PRE	T
5/11/2022	9:30	NV	NA	NA	NA	NA	BP10	F	B	PRE	T
5/11/2022	9:35	NV	NA	NA	NA	NA	BP10	F	B	PRE	T
5/11/2022	9:40	NV	NA	NA	NA	NA	BP10	F	B	PRE	T
5/11/2022	9:45	F	M	20	40	5	BP10	F	B	PRE	T
5/11/2022	9:50	F	M	20	40	5	BP10	F	B	PRE	T
5/11/2022	9:55	F	M	20	40	5	BP10	F	B	PRE	T
5/11/2022	10:00	F	M	20	40	5	BP10	F	B	PRE	T
5/11/2022	10:05	F	M	20	40	5	BP10	F	B	PRE	T
5/11/2022	10:10	F	M	20	40	10	BP10	F	B	PRE	T
5/11/2022	10:15	F	M	20	40	10+	BP10	F	B	PRE	T
5/11/2022	10:20	F	M	20	40	10	BP10	F	B	PRE	T
5/11/2022	10:25	T	T	20	40	10	BP10	F	B	PRE	T
5/11/2022	10:30	T	M	10	20	ND	BP10	F	B	PRE	T
5/11/2022	10:35	V	T	15	20	10	BP10	F	B	PRE	T
5/11/2022	10:40	T	T	15	20	ND	BP10	F	B	PRE	T
5/11/2022	10:45	F	M	20	40	ND	BP10	F	B	PRE	T
5/11/2022	10:50	NV	NA	NA	NA	NA	BP10	F	B	PRE	T
5/11/2022	10:55	F	M	25+	80	10	BP10	F	B	PRE	T
5/11/2022	11:00	F	M	25+	80	10+	BP10	F	B	PRE	T
5/11/2022	11:05	F	T	NA	20	10+	BP10	F	B	PRE	T
5/11/2022	11:10	V	T	NA	20	10+	BP10	F	B	PRE	T
5/11/2022	11:15	V	T	15	20	5	BP10	F	B	PRE	T
5/11/2022	11:20	T	NA	NA	NA	NA	BP10	F	B	PRE	T
5/11/2022	11:25	T	M	25	80	5	BP10	F	B	PRE	T
5/11/2022	11:30	T	T	NA	20	10	BP10	F	B	PRE	T
5/11/2022	11:35	NV	NA	NA	NA	NA	BP10	F	B	PRE	T
5/11/2022	11:40	F	M	25	80	10	BP10	F	B	PRE	T
5/11/2022	11:45	F	M	25	80	10	BP10	F	B	PRE	T
5/11/2022	11:50	NV	NA	NA	NA	NA	BP10	F	B	PRE	T
5/11/2022	11:55	NV	NA	NA	NA	NA	BP10	F	B	PRE	T
5/11/2022	12:00	T	T	10	20	10+	BP10	F	B	PRE	T
5/11/2022	12:05	NV	NA	NA	NA	NA	BP10	F	B	PRE	T
5/11/2022	12:10	NV	NA	NA	NA	NA	BP10	F	B	PRE	T
5/11/2022	12:15	NV	NA	NA	NA	NA	BP10	F	B	PRE	T
5/11/2022	12:20	NV	NA	NA	NA	NA	BP10	F	B	PRE	T
5/11/2022	12:25	NV	NA	NA	NA	NA	BP10	F	B	PRE	T
5/11/2022	12:30	NV	NA	NA	NA	NA	BP10	F	B	PRE	T
5/11/2022	12:35	F	M	15	40	1	BP10	F	B	PRE	T
5/11/2022	12:40	F	M	15	40	1	BP10	F	B	PRE	T
5/11/2022	12:45	F	M	15	40	5	BP10	F	B	PRE	T
5/11/2022	12:50	F	M	15	40	10	BP10	F	B	PRE	T
5/11/2022	12:55	T	L	10	20	ND	BP10	F	B	PRE	T
5/11/2022	13:00	T	M	20	100	10	BP10	F	B	PRE	T
5/11/2022	13:05	T	T	20	40	10+	BP10	F	B	PRE	T
5/11/2022	13:10	R	L	15	20	0	BP10	F	B	PRE	T
5/11/2022	13:15	R	L	15	20	0	BP10	F	B	PRE	T
5/11/2022	13:20	R	L	15	20	0	BP10	F	B	PRE	T
5/11/2022	13:25	R	L	15	20	0	BP10	F	B	PRE	T
5/11/2022	13:30	V	L	15	20	0	BP10	F	B	PRE	T
5/11/2022	13:35	V	L	15	20	0	BP10	F	B	PRE	T
5/11/2022	13:40	V	L	15	20	0	BP10	F	B	PRE	T
5/11/2022	13:45	V	L	15	20	0	BP10	F	B	PRE	T
5/11/2022	13:50	T	T	20	20	10	BP10	F	B	PRE	T
5/11/2022	13:55	NV	NA	NA	NA	NA	BP10	F	B	PRE	T
5/11/2022	14:00	NV	NA	NA	NA	NA	BP10	F	B	PRE	T
5/11/2022	14:05	F	M	25	40	5	BP10	F	B	PRE	T
5/11/2022	14:10	F	M	25	40	5	BP10	F	B	PRE	T
5/11/2022	14:15	F	M	25	40	5	BP10	F	B	PRE	T
5/11/2022	14:20	F	M	25	40	1	BP10	F	B	PRE	T
5/11/2022	14:25	T	NA	NA	NA	NA	BP10	F	B	PRE	T
5/11/2022	14:30	T	NA	NA	NA	NA	BP10	F	B	PRE	T
5/12/2022	7:10	V	T	15	20	10	BP10	M	B	PRE	T
5/12/2022	7:15	V	T	15	20	10	BP10	M	B	PRE	T
5/12/2022	7:20	V	M	20	20	5	BP10	M	B	PRE	T
5/12/2022	7:25	V	M	25	60	1	BP10	M	B	PRE	T
5/12/2022	7:30	SG	M	25	60	1	BP10	M	B	PRE	T
5/12/2022	7:35	V	M	25	60	10+	BP10	M	B	PRE	T
5/12/2022	7:40	T	T	15	20	5	BP10	M	B	PRE	T
5/12/2022	7:45	T	NA	NA	NA	NA	BP10	M	B	PRE	T
5/12/2022	7:50	NV	NA	NA	NA	NA	BP10	M	B	PRE	T
5/12/2022	7:55	T	M	25	40	5	BP10	M	B	PRE	T
5/12/2022	8:00	F	M	25+	60	10	BP10	M	B	PRE	T
5/12/2022	8:05	F	M	25+	60	10+	BP10	M	B	PRE	T
5/12/2022	8:10	T	NA	NA	NA	NA	BP10	M	B	PRE	T
5/12/2022	8:15	NV	NA	NA	NA	NA	BP10	M	B	PRE	T
5/12/2022	8:20	R	M	20	40	5	BP10	M	B	PRE	T
5/12/2022	8:25	T	T	10	20	5	BP10	M	B	PRE	T
5/12/2022	8:30	R	L	10	20	10	BP10	M	B	PRE	T
5/12/2022	8:35	T	T	15	20	10	BP10	M	B	PRE	T
5/12/2022	8:40	NV	NA	NA	NA	NA	BP10	M	B	PRE	T
5/12/2022	8:45	T	M	15	20	5	BP10	M	B	PRE	T
5/12/2022	8:50	V	M	15	20	5	BP10	M	B	PRE	T
5/12/2022	8:55	T	NA	NA	NA	NA	BP10	M	B	PRE	T
5/12/2022	9:00	F	M	10	20	10+	BP10	M	B	PRE	T
5/12/2022	9:05	T	NA	NA	NA	NA	BP10	M	B	PRE	T
5/12/2022	9:10	F	M	15	20	5	BP10	M	B	PRE	T
5/12/2022	9:15	F	M	15	20	5	BP10	M	B	PRE	T
5/12/2022	9:20	F	M	15	20	5	BP10	M	B	PRE	T
5/12/2022	9:25	F	M	15	20	5	BP10	M	B	PRE	T
5/12/2022	9:30	F	L	15	20	1	BP10	M	B	PRE	T
5/12/2022	9:35	F	L	15	20	1	BP10	M	B	PRE	T
5/12/2022	9:40	V	L	15	20	5	BP10	M	B	PRE	T
5/12/2022	9:45	T	T	15	20	5	BP10	M	B	PRE	T
5/12/2022	9:50	NV	NA	NA	NA	NA	BP10	M	B	PRE	T
5/12/2022	9:55	NV	NA	NA	NA	NA	BP10	M	B	PRE	T
5/12/2022	10:00	NV	NA	NA	NA	NA	BP10	M	B	PRE	T
5/12/2022	10:05	NV	NA	NA	NA	NA	BP10	M	B	PRE	T
5/12/2022	10:10	T	T	15	20	5	BP10	M	B	PRE	T
5/12/2022	10:15	T	T	15	20	5	BP10	M	B	PRE	T
5/12/2022	10:20	T	NA	NA	NA	NA	BP10	M	B	PRE	T
5/12/2022	10:25	F	M	15	20	5	BP10	M	B	PRE	T
5/12/2022	10:30	F	M	15	20	5	BP10	M	B	PRE	T
5/12/2022	10:35	F	M	15	20	5	BP10	M	B	PRE	T
5/12/2022	10:40	F	M	15	20	10	BP10	M	B	PRE	T
5/12/2022	10:45	F	M	15	20	10	BP10	M	B	PRE	T
5/12/2022	10:50	F	M	15	20	10	BP10	M	B	PRE	T
5/12/2022	10:55	T	NA	NA	NA	NA	BP10	M	B	PRE	T
5/12/2022	11:00	NV	NA	NA	NA	NA	BP10	M	B	PRE	T
5/12/2022	11:05	NV	NA	NA	NA	NA	BP10	M	B	PRE	T
5/12/2022	11:10	NV	NA	NA	NA	NA	BP10	M	B	PRE	T
5/12/2022	11:15	NV	NA	NA	NA	NA	BP10	M	B	PRE	T
5/12/2022	11:20	NV	NA	NA	NA	NA	BP10	M	B	PRE	T
5/12/2022	11:25	NV	NA	NA	NA	NA	BP10	M	B	PRE	T
5/12/2022	11:30	NV	NA	NA	NA	NA	BP10	M	B	PRE	T
5/12/2022	11:35	T	M	20	40	10	BP10	M	B	PRE	T
5/12/2022	11:40	O	T	15	20	10+	BP10	M	B	PRE	T
5/12/2022	11:45	V	M	15	40	10	BP10	M	B	PRE	T
5/12/2022	11:50	T	T	15	20	ND	BP10	M	B	PRE	T
5/12/2022	11:55	F	M	20	20	10	BP10	M	B	PRE	T
5/12/2022	12:00	V	M	20	20	10+	BP10	M	B	PRE	T
5/12/2022	12:05	T	T	NA	20	NA	BP10	M	B	PRE	T
5/12/2022	12:10	T	L	10	20	10	BP10	M	B	PRE	T
5/12/2022	12:15	V	L	15	20	10	BP10	M	B	PRE	T
5/12/2022	12:20	T	NA	NA	NA	NA	BP10	M	B	PRE	T
5/12/2022	12:25	NV	NA	NA	NA	NA	BP10	M	B	PRE	T
5/12/2022	12:30	NV	NA	NA	NA	NA	BP10	M	B	PRE	T
5/12/2022	12:35	NV	NA	NA	NA	NA	BP10	M	B	PRE	T
5/12/2022	12:40	V	L	15	40	1	BP10	M	B	PRE	T
5/12/2022	12:45	T	T	15	20	5	BP10	M	B	PRE	T
5/12/2022	12:50	T	M	20	40	5	BP10	M	B	PRE	T
5/12/2022	12:55	NV	NA	NA	NA	NA	BP10	M	B	PRE	T
5/12/2022	13:00	V	L	10	20	1	BP10	M	B	PRE	T
5/12/2022	13:05	SG	L	10	20	1	BP10	M	B	PRE	T
5/12/2022	13:10	V	L	10	20	1	BP10	M	B	PRE	T
5/12/2022	13:15	R	L	10	20	1	BP10	M	B	PRE	T
5/12/2022	13:20	R	L	10	20	1	BP10	M	B	PRE	T
5/12/2022	13:25	R	L	10	20	1	BP10	M	B	PRE	T
5/12/2022	13:30	V	L	10	20	1	BP10	M	B	PRE	T
5/12/2022	13:35	R	L	15	20	5	BP10	M	B	PRE	T
5/12/2022	13:40	R	L	15	20	5	BP10	M	B	PRE	T
5/12/2022	13:45	R	L	15	20	5	BP10	M	B	PRE	T
5/12/2022	13:50	R	L	15	20	5	BP10	M	B	PRE	T
5/12/2022	13:55	R	L	15	20	10	BP10	M	B	PRE	T
5/12/2022	14:00	R	L	15	20	10	BP10	M	B	PRE	T
5/12/2022	14:05	R	L	15	20	10	BP10	M	B	PRE	T
5/12/2022	14:10	R	L	15	20	10	BP10	M	B	PRE	T
5/12/2022	14:15	NV	NA	NA	NA	NA	BP10	M	B	PRE	T
5/12/2022	14:20	NV	NA	NA	NA	NA	BP10	M	B	PRE	T
5/12/2022	14:25	NV	NA	NA	NA	NA	BP10	M	B	PRE	T
5/12/2022	14:30	NV	NA	NA	NA	NA	BP10	M	B	PRE	T
5/12/2022	14:35	NV	NA	NA	NA	NA	BP10	M	B	PRE	T
5/12/2022	14:40	NV	NA	NA	NA	NA	BP10	M	B	PRE	T
5/12/2022	14:45	NV	NA	NA	NA	NA	BP10	M	B	PRE	T
5/12/2022	14:50	T	NA	NA	NA	NA	BP10	M	B	PRE	T
5/12/2022	14:55	NV	NA	NA	NA	NA	BP10	M	B	PRE	T
5/12/2022	15:00	NV	NA	NA	NA	NA	BP10	M	B	PRE	T
5/12/2022	15:05	T	T	10	20	5	BP10	M	B	PRE	T
5/12/2022	15:10	NV	NA	NA	NA	NA	BP10	M	B	PRE	T
5/12/2022	15:15	F	M	25	60	1	BP10	M	B	PRE	T
5/12/2022	15:20	F	M	25	60	5	BP10	M	B	PRE	T
5/12/2022	15:25	F	M	25	60	5	BP10	M	B	PRE	T
5/12/2022	15:30	V	M	15	20	10	BP10	M	B	PRE	T
5/12/2022	15:35	T	T	NA	NA	NA	BP10	M	B	PRE	T
5/12/2022	15:40	T	T	15	20	10	BP10	M	B	PRE	T
5/12/2022	15:45	NV	NA	NA	NA	NA	BP10	M	B	PRE	T
5/12/2022	15:50	T	T	10	20	10+	BP10	M	B	PRE	T
5/12/2022	15:55	T	L	15	20	10+	BP10	M	B	PRE	T
5/12/2022	16:00	T	L	20	40	ND	BP10	M	B	PRE	T
5/12/2022	16:05	T	L	25	40	ND	BP10	M	B	PRE	T
5/12/2022	16:10	T	L	20	40	ND	BP10	M	B	PRE	T
5/12/2022	16:15	V	L	20	40	ND	BP10	M	B	PRE	T
5/12/2022	16:20	V	T	15	40	ND	BP10	M	B	PRE	T
5/12/2022	16:25	V	L	15	20	ND	BP10	M	B	PRE	T
5/12/2022	16:30	R	L	20	40	ND	BP10	M	B	PRE	T
5/12/2022	16:35	R	L	20	40	ND	BP10	M	B	PRE	T
5/12/2022	16:40	R	L	20	40	ND	BP10	M	B	PRE	T
5/12/2022	16:45	R	L	20	40	ND	BP10	M	B	PRE	T
5/13/2022	7:30	R	M	20	40	10+	BP10	M	B	PRE	T
5/13/2022	7:35	SG	M	20	40	10	BP10	M	B	PRE	T
5/13/2022	7:40	T	T	20	20	10+	BP10	M	B	PRE	T
5/13/2022	7:45	NV	M	25+	60	10	BP10	M	B	PRE	T
5/13/2022	7:50	V	M	15	20	10	BP10	M	B	PRE	T
5/13/2022	7:55	T	M	25	40	10+	BP10	M	B	PRE	T
5/13/2022	8:00	T	M	25	80	10	BP10	M	B	PRE	T
5/13/2022	8:05	F	M	25	80	10	BP10	M	B	PRE	T
5/13/2022	8:10	NV	M	25	80	ND	BP10	M	B	PRE	T
5/13/2022	8:15	NV	M	25	80	ND	BP10	M	B	PRE	T
5/13/2022	8:20	F	M	25	80	ND	BP10	M	B	PRE	T
5/13/2022	8:25	F	M	25	80	ND	BP10	M	B	PRE	T
5/13/2022	8:30	V	T	15	20	10	BP10	M	B	PRE	T
5/13/2022	8:35	NV	NA	NA	NA	NA	BP10	M	B	PRE	T
5/13/2022	8:40	NV	NA	NA	NA	NA	BP10	M	B	PRE	T
5/13/2022	8:45	F	M	25	60	5	BP10	M	B	PRE	T
5/13/2022	8:50	F	M	25	60	5	BP10	M	B	PRE	T
5/13/2022	8:55	F	M	25	60	5	BP10	M	B	PRE	T
5/13/2022	9:00	F	M	25	60	5	BP10	M	B	PRE	T
5/13/2022	9:05	F	M	25	60	1	BP10	M	B	PRE	T
5/13/2022	9:10	F	M	25	60	5	BP10	M	B	PRE	T
5/13/2022	9:15	F	M	25	60	5	BP10	M	B	PRE	T
5/13/2022	9:20	NV	NA	NA	NA	NA	BP10	M	B	PRE	T
5/13/2022	9:25	NV	NA	NA	NA	NA	BP10	M	B	PRE	T
5/13/2022	9:30	F	M	25	60	10	BP10	M	B	PRE	T
5/13/2022	9:35	V	M	25	60	10	BP10	M	B	PRE	T
5/13/2022	9:40	R	M	25	60	10	BP10	M	B	PRE	T
5/13/2022	9:45	R	M	20	40	10	BP10	M	B	PRE	T
5/13/2022	9:50	R	M	20	40	10	BP10	M	B	PRE	T
5/13/2022	9:55	R	M	20	40	10	BP10	M	B	PRE	T
5/13/2022	10:00	R	M	20	40	10	BP10	M	B	PRE	T
5/13/2022	10:05	R	M	20	40	10	BP10	M	B	PRE	T
5/13/2022	10:10	R	M	20	40	10	BP10	M	B	PRE	T
5/13/2022	10:15	R	M	20	40	10	BP10	M	B	PRE	T
5/13/2022	10:20	R	M	20	40	10	BP10	M	B	PRE	T
5/13/2022	10:25	R	M	20	40	10	BP10	M	B	PRE	T
5/13/2022	10:30	R	M	20	40	10	BP10	M	B	PRE	T
5/13/2022	10:35	R	M	20	40	10	BP10	M	B	PRE	T
5/13/2022	10:40	R	M	20	40	10	BP10	M	B	PRE	T
5/13/2022	10:45	R	M	20	40	10	BP10	M	B	PRE	T
5/13/2022	10:50	R	M	20	40	10	BP10	M	B	PRE	T
5/13/2022	10:55	R	M	20	40	10	BP10	M	B	PRE	T
5/13/2022	11:00	R	M	20	40	5	BP10	M	B	PRE	T
5/13/2022	11:05	T	M	15	20	5	BP10	M	B	PRE	T
5/13/2022	11:10	T	NA	15	20	5	BP10	M	B	PRE	T
5/13/2022	11:15	NV	NA	NA	NA	NA	BP10	M	B	PRE	T
5/13/2022	11:20	T	L	10	20	ND	BP10	M	B	PRE	T
5/13/2022	11:25	NV	NA	NA	NA	NA	BP10	M	B	PRE	T
5/13/2022	11:30	NV	NA	NA	NA	NA	BP10	M	B	PRE	T
5/13/2022	11:35	NV	NA	NA	NA	NA	BP10	M	B	PRE	T
5/13/2022	11:40	NV	NA	NA	NA	NA	BP10	M	B	PRE	T
5/13/2022	11:45	NV	NA	NA	NA	NA	BP10	M	B	PRE	T
5/13/2022	11:50	NV	NA	NA	NA	NA	BP10	M	B	PRE	T
5/13/2022	11:55	NV	NA	NA	NA	NA	BP10	M	B	PRE	T
5/13/2022	12:00	NV	NA	NA	NA	NA	BP10	M	B	PRE	T
5/13/2022	12:05	NV	NA	NA	NA	NA	BP10	M	B	PRE	T
5/13/2022	12:10	NV	NA	NA	NA	NA	BP10	M	B	PRE	T
5/13/2022	12:15	NV	NA	NA	NA	NA	BP10	M	B	PRE	T
5/13/2022	12:20	NV	NA	NA	NA	NA	BP10	M	B	PRE	T
5/13/2022	12:25	T	NA	NA	NA	NA	BP10	M	B	PRE	T
5/13/2022	12:30	NV	NA	NA	NA	NA	BP10	M	B	PRE	T
5/13/2022	12:35	NV	NA	NA	NA	NA	BP10	M	B	PRE	T
5/13/2022	12:40	T	M	25	40	ND	BP10	M	B	PRE	T
5/13/2022	12:45	V	L	25	40	10	BP10	M	B	PRE	T
5/13/2022	12:50	V	L	25	40	10	BP10	M	B	PRE	T
5/13/2022	12:55	V	L	25	40	5	BP10	M	B	PRE	T
5/13/2022	13:00	T	M	20	40	10	BP10	M	B	PRE	T
5/13/2022	13:05	T	NA	NA	NA	NA	BP10	M	B	PRE	T
5/13/2022	13:10	NV	NA	NA	NA	NA	BP10	M	B	PRE	T
5/13/2022	13:15	NV	NA	NA	NA	NA	BP10	M	B	PRE	T
5/13/2022	13:20	NV	NA	NA	NA	NA	BP10	M	B	PRE	T
5/13/2022	13:25	F	M	20	40	10	BP10	M	B	PRE	T
5/13/2022	13:30	NV	NA	NA	NA	NA	BP10	M	B	PRE	T
5/13/2022	13:35	NV	NA	NA	NA	NA	BP10	M	B	PRE	T
5/13/2022	13:40	NV	NA	NA	NA	NA	BP10	M	B	PRE	T
5/13/2022	13:45	NV	NA	NA	NA	NA	BP10	M	B	PRE	T
5/13/2022	13:50	T	T	10	20	10+	BP10	M	B	PRE	T
5/13/2022	13:55	F	M	10	20	10+	BP10	M	B	PRE	T
5/13/2022	14:00	T	M	10	20	5	BP10	M	B	PRE	T
5/13/2022	14:05	T	NA	NA	NA	NA	BP10	M	B	PRE	T
5/13/2022	14:10	F	M	15	40	5	BP10	M	B	PRE	T
5/13/2022	14:15	T	T	15	20	1	BP10	M	B	PRE	T
5/13/2022	14:20	V	M	10	20	5	BP10	M	B	PRE	T
5/13/2022	14:25	NV	NA	NA	NA	NA	BP10	M	B	PRE	T
5/13/2022	14:30	NV	NA	NA	NA	NA	BP10	M	B	PRE	T
5/13/2022	14:35	NV	NA	NA	NA	NA	BP10	M	B	PRE	T
5/13/2022	14:40	T	T	15	20	5	BP10	M	B	PRE	T
5/16/2022	13:05	V	M	15	20	5	BP2	M	B	PRE	T
5/16/2022	13:10	T	NA	NA	NA	NA	BP2	M	B	PRE	T
5/16/2022	13:15	NV	NA	NA	NA	NA	BP2	M	B	PRE	T
5/16/2022	13:20	NV	NA	NA	NA	NA	BP2	M	B	PRE	T
5/16/2022	13:25	NV	NA	NA	NA	NA	BP2	M	B	PRE	T
5/16/2022	13:30	F	U	20	100+	ND	BP2	M	B	PRE	T
5/16/2022	13:35	F	U	20	100+	ND	BP2	M	B	PRE	T
5/16/2022	13:40	F	U	20	100+	ND	BP2	M	B	PRE	T
5/16/2022	13:45	F	U	20	100+	10	BP2	M	B	PRE	T
5/16/2022	13:50	T	L	15	20	10+	BP2	M	B	PRE	T
5/16/2022	13:55	NV	NA	NA	NA	NA	BP2	M	B	PRE	T
5/16/2022	14:00	NV	NA	NA	NA	NA	BP2	M	B	PRE	T
5/16/2022	14:05	NV	NA	NA	NA	NA	BP2	M	B	PRE	T
5/16/2022	14:10	NV	NA	NA	NA	NA	BP2	M	B	PRE	T
5/16/2022	14:15	T	T	15	20	ND	BP2	M	B	PRE	T
5/16/2022	14:20	V	M	15	40	10	BP2	M	B	PRE	T
5/16/2022	14:25	T	L	15	20	10	BP2	M	B	PRE	T
5/16/2022	14:30	T	L	20	40	5	BP2	M	B	PRE	T
5/16/2022	14:35	T	L	15	40	10	BP2	M	B	PRE	T
5/16/2022	14:40	V	L	10	20	10+	BP2	M	B	PRE	T
5/16/2022	14:45	T	T	15	20	ND	BP2	M	B	PRE	T
5/16/2022	14:50	V	M	20	40	ND	BP2	M	B	PRE	T
5/16/2022	14:55	V	M	15	20	ND	BP2	M	B	PRE	T
5/16/2022	15:00	SG	L	10	20	ND	BP2	M	B	PRE	T
5/16/2022	15:05	T	L	15	20	ND	BP2	M	B	PRE	T
5/16/2022	15:10	T	T	15	20	10+	BP2	M	B	PRE	T
5/16/2022	15:15	V	T	15	20	10	BP2	M	B	PRE	T
5/16/2022	15:20	F	M	10	20	10	BP2	M	B	PRE	T
5/16/2022	15:25	V	L	25	60	10	BP2	M	B	PRE	T
5/16/2022	15:30	T	M	25	40	10	BP2	M	B	PRE	T
5/16/2022	15:35	V	M	25	40	10	BP2	M	B	PRE	T
5/16/2022	15:40	T	M	15	40	10	BP2	M	B	PRE	T
5/16/2022	15:45	R	M	20	60	10	BP2	M	B	PRE	T
5/16/2022	15:50	R	M	20	60	10	BP2	M	B	PRE	T
5/16/2022	15:55	T	T	15	40	ND	BP2	M	B	PRE	T
5/16/2022	16:00	V	L	15	40	10	BP2	M	B	PRE	T
5/16/2022	16:05	V	L	15	40	10	BP2	M	B	PRE	T
5/16/2022	16:10	R	L	15	40	10	BP2	M	B	PRE	T
5/16/2022	16:15	R	L	15	40	10	BP2	M	B	PRE	T
5/16/2022	16:20	R	L	15	40	10	BP2	M	B	PRE	T
5/16/2022	16:25	R	L	15	40	10	BP2	M	B	PRE	T
5/16/2022	16:30	R	L	15	40	10	BP2	M	B	PRE	T
5/17/2022	15:10	R	M	25	80	ND	BP2	F	B	PRE	T
5/17/2022	15:15	R	M	25	80	ND	BP2	F	B	PRE	T
5/17/2022	15:20	R	M	25	80	ND	BP2	F	B	PRE	T
5/17/2022	15:25	R	M	25	80	ND	BP2	F	B	PRE	T
5/17/2022	15:30	R	M	25	80	ND	BP2	F	B	PRE	T
5/17/2022	15:35	R	M	25	80	ND	BP2	F	B	PRE	T
5/17/2022	15:40	R	M	25	80	ND	BP2	F	B	PRE	T
5/17/2022	15:45	R	M	25	80	ND	BP2	F	B	PRE	T
5/17/2022	15:50	R	M	25	80	ND	BP2	F	B	PRE	T
5/17/2022	15:55	R	M	25	80	ND	BP2	F	B	PRE	T
5/17/2022	16:00	R	M	25	80	ND	BP2	F	B	PRE	T
5/17/2022	16:05	R	M	25	80	ND	BP2	F	B	PRE	T
5/17/2022	16:10	T	T	20	40	ND	BP2	F	B	PRE	T
5/18/2022	7:30	R	L	25	60	ND	BP2	F	B	PRE	T
5/18/2022	7:35	R	L	25	60	ND	BP2	F	B	PRE	T
5/18/2022	7:40	R	L	25	60	ND	BP2	F	B	PRE	T
5/18/2022	7:45	T	L	15	20	ND	BP2	F	B	PRE	T
5/18/2022	7:50	F	M	10	20	ND	BP2	F	B	PRE	T
5/18/2022	7:55	T	L	15	20	ND	BP2	F	B	PRE	T
5/18/2022	8:00	NV	NA	NA	NA	NA	BP2	F	B	PRE	T
5/18/2022	8:05	NV	NA	NA	NA	NA	BP2	F	B	PRE	T
5/18/2022	8:10	NV	NA	NA	NA	NA	BP2	F	B	PRE	T
5/18/2022	8:15	V	L	10	20	ND	BP2	F	B	PRE	T
5/18/2022	8:20	V	L	15	20	ND	BP2	F	B	PRE	T
5/18/2022	8:25	T	L	15	20	ND	BP2	F	B	PRE	T
5/18/2022	8:30	SG	L	10	20	ND	BP2	F	B	PRE	T
5/18/2022	8:35	T	T	20	40	ND	BP2	F	B	PRE	T
5/18/2022	8:40	T	T	15	20	ND	BP2	F	B	PRE	T
5/18/2022	8:45	V	L	20	40	ND	BP2	F	B	PRE	T
5/18/2022	8:50	NV	NA	NA	NA	NA	BP2	F	B	PRE	T
5/18/2022	8:55	NV	NA	NA	NA	NA	BP2	F	B	PRE	T
5/18/2022	9:00	NV	NA	NA	NA	NA	BP2	F	B	PRE	T
5/18/2022	9:05	NV	NA	NA	NA	NA	BP2	F	B	PRE	T
5/18/2022	9:10	NV	NA	NA	NA	NA	BP2	F	B	PRE	T
5/18/2022	9:15	T	L	10	20	ND	BP2	F	B	PRE	T
5/18/2022	9:20	F	M	10	20	ND	BP2	F	B	PRE	T
5/18/2022	9:25	T	L	10	20	ND	BP2	F	B	PRE	T
5/18/2022	9:30	T	L	15	20	ND	BP2	F	B	PRE	T
5/18/2022	9:35	T	NA	NA	NA	ND	BP2	F	B	PRE	T
5/18/2022	9:40	F	U	20	40	ND	BP2	F	B	PRE	T
5/18/2022	9:45	F	U	25	40	ND	BP2	F	B	PRE	T
5/18/2022	9:50	F	U	25	40	ND	BP2	F	B	PRE	T
5/18/2022	9:55	R	U	25	40	ND	BP2	F	B	PRE	T
5/18/2022	10:00	T	T	25	40	ND	BP2	F	B	PRE	T
5/18/2022	10:05	NV	NA	NA	NA	NA	BP2	F	B	PRE	T
5/18/2022	10:10	V	T	10	20	ND	BP2	F	B	PRE	T
5/18/2022	10:15	NV	NA	NA	NA	NA	BP2	F	B	PRE	T
5/18/2022	10:20	T	L	15	20	ND	BP2	F	B	PRE	T
5/18/2022	10:25	F	L	NA	20	ND	BP2	F	B	PRE	T
5/18/2022	10:30	NV	NA	NA	NA	NA	BP2	F	B	PRE	T
5/18/2022	10:35	T	T	10	20	ND	BP2	F	B	PRE	T
5/18/2022	10:40	F	M	25	40	ND	BP2	F	B	PRE	T
5/18/2022	10:45	F	M	25	40	ND	BP2	F	B	PRE	T
5/18/2022	10:50	T	M	25	60	ND	BP2	F	B	PRE	T
5/18/2022	10:55	F	M	25+	60	ND	BP2	F	B	PRE	T
5/18/2022	11:00	T	T	NA	NA	ND	BP2	F	B	PRE	T
5/18/2022	11:05	NV	NA	NA	NA	NA	BP2	F	B	PRE	T
5/18/2022	11:10	NV	NA	NA	NA	NA	BP2	F	B	PRE	T
5/18/2022	11:15	F	M	20	80	ND	BP2	F	B	PRE	T
5/18/2022	11:20	R	L	20	80	ND	BP2	F	B	PRE	T
5/18/2022	11:25	R	L	20	80	ND	BP2	F	B	PRE	T
5/18/2022	11:30	R	L	20	80	ND	BP2	F	B	PRE	T
5/18/2022	11:35	R	L	20	80	ND	BP2	F	B	PRE	T
5/18/2022	11:40	R	L	20	80	ND	BP2	F	B	PRE	T
5/18/2022	11:45	R	L	20	80	ND	BP2	F	B	PRE	T
5/18/2022	11:50	R	L	20	80	ND	BP2	F	B	PRE	T
5/18/2022	11:55	R	L	20	80	ND	BP2	F	B	PRE	T
5/18/2022	12:00	R	L	20	40	ND	BP2	F	B	PRE	T
5/18/2022	12:05	R	L	20	40	ND	BP2	F	B	PRE	T
5/18/2022	12:10	R	L	20	40	ND	BP2	F	B	PRE	T
5/18/2022	12:15	R	L	20	40	ND	BP2	F	B	PRE	T
5/18/2022	12:20	F	M	20	80	ND	BP2	F	B	PRE	T
5/18/2022	12:25	F	M	20	80	ND	BP2	F	B	PRE	T
5/18/2022	12:30	F	M	20	80	ND	BP2	F	B	PRE	T
5/18/2022	12:35	F	M	20	80	ND	BP2	F	B	PRE	T
5/18/2022	12:40	V	M	20	80	ND	BP2	F	B	PRE	T
5/18/2022	12:45	V	M	25	80	ND	BP2	F	B	PRE	T
5/18/2022	12:50	V	M	25	80	ND	BP2	F	B	PRE	T
5/18/2022	12:55	NV	NA	NA	NA	NA	BP2	F	B	PRE	T
5/18/2022	13:00	NV	NA	NA	NA	NA	BP2	F	B	PRE	T
5/18/2022	13:05	NV	NA	NA	NA	NA	BP2	F	B	PRE	T
5/18/2022	13:10	T	T	15	20	ND	BP2	F	B	PRE	T
5/18/2022	13:15	T	U	15	20	ND	BP2	F	B	PRE	T
5/18/2022	13:20	NV	NA	NA	NA	NA	BP2	F	B	PRE	T
5/18/2022	13:25	F	M	10	20	ND	BP2	F	B	PRE	T
5/18/2022	13:30	SG	L	10	20	ND	BP2	F	B	PRE	T
5/18/2022	13:35	R	L	10	20	ND	BP2	F	B	PRE	T
5/18/2022	13:40	SG	L	10	20	ND	BP2	F	B	PRE	T
5/18/2022	13:45	R	L	10	20	ND	BP2	F	B	PRE	T
5/18/2022	13:50	R	L	10	20	ND	BP2	F	B	PRE	T
5/18/2022	13:55	F	L	10	20	ND	BP2	F	B	PRE	T
5/18/2022	14:00	T	T	10	20	ND	BP2	F	B	PRE	T
5/18/2022	14:05	T	T	10	20	ND	BP2	F	B	PRE	T
5/18/2022	14:10	T	T	10	20	ND	BP2	F	B	PRE	T
5/18/2022	14:15	T	T	NA	NA	NA	BP2	F	B	PRE	T
5/18/2022	14:20	F	M	25+	100+	ND	BP2	F	B	PRE	T
5/18/2022	14:25	F	M	25+	100+	ND	BP2	F	B	PRE	T
5/18/2022	14:30	F	M	25+	100+	ND	BP2	F	B	PRE	T
5/18/2022	14:35	F	M	25+	100+	ND	BP2	F	B	PRE	T
5/18/2022	14:40	F	M	25+	100+	ND	BP2	F	B	PRE	T
5/18/2022	14:45	F	M	25+	100+	ND	BP2	F	B	PRE	T
5/18/2022	14:50	T	T	10	20	ND	BP2	F	B	PRE	T
5/18/2022	14:55	T	M	15	40	ND	BP2	F	B	PRE	T
5/18/2022	15:00	T	NA	NA	NA	NA	BP2	F	B	PRE	T
5/18/2022	15:05	NV	NA	NA	NA	NA	BP2	F	B	PRE	T
5/18/2022	15:10	T	T	20	40	ND	BP2	F	B	PRE	T
5/18/2022	15:15	NV	NA	NA	NA	NA	BP2	F	B	PRE	T
5/18/2022	15:20	NV	NA	NA	NA	NA	BP2	F	B	PRE	T
5/18/2022	15:25	NV	NA	NA	NA	NA	BP2	F	B	PRE	T
5/18/2022	15:30	NV	NA	NA	NA	NA	BP2	F	B	PRE	T
5/18/2022	15:35	NV	NA	NA	NA	NA	BP2	F	B	PRE	T
5/18/2022	15:40	NV	NA	NA	NA	NA	BP2	F	B	PRE	T
5/18/2022	15:45	T	T	15	20	ND	BP2	F	B	PRE	T
5/18/2022	15:50	T	T	NA	NA	ND	BP2	F	B	PRE	T
5/18/2022	15:55	NV	NA	NA	NA	NA	BP2	F	B	PRE	T
5/18/2022	16:00	NV	NA	NA	NA	NA	BP2	F	B	PRE	T
5/18/2022	16:05	NV	NA	NA	NA	NA	BP2	F	B	PRE	T
5/18/2022	16:10	NV	NA	NA	NA	NA	BP2	F	B	PRE	T
5/18/2022	16:15	R	M	25	80	ND	BP2	F	B	PRE	T
5/18/2022	16:20	R	M	25	80	ND	BP2	F	B	PRE	T
5/18/2022	16:25	R	M	25	80	ND	BP2	F	B	PRE	T
5/18/2022	16:30	R	M	25	80	ND	BP2	F	B	PRE	T
5/18/2022	16:35	R	M	25	80	ND	BP2	F	B	PRE	T
5/18/2022	16:40	R	M	25	80	ND	BP2	F	B	PRE	T
5/18/2022	16:45	R	M	25	80	ND	BP2	F	B	PRE	T
5/18/2022	16:50	R	M	25	80	ND	BP2	F	B	PRE	T
5/18/2022	16:55	R	M	25	80	ND	BP2	F	B	PRE	T
5/19/2022	8:50	F	U	20	20	5	BP2	M	B	PRE	T
5/19/2022	8:55	F	U	20	20	5	BP2	M	B	PRE	T
5/19/2022	9:00	T	L	15	20	10	BP2	M	B	PRE	T
5/19/2022	9:05	T	L	10	20	10+	BP2	M	B	PRE	T
5/19/2022	9:10	T	L	10	20	10	BP2	M	B	PRE	T
5/19/2022	9:15	F	M	15	20	10+	BP2	M	B	PRE	T
5/19/2022	9:20	V	M	15	20	10+	BP2	M	B	PRE	T
5/19/2022	9:25	F	M	25	80	5	BP2	M	B	PRE	T
5/19/2022	9:30	F	U	25	80	1	BP2	M	B	PRE	T
5/19/2022	9:35	F	U	25	80	1	BP2	M	B	PRE	T
5/19/2022	9:40	F	U	25	80	1	BP2	M	B	PRE	T
5/19/2022	9:45	T	M	25	80	5	BP2	M	B	PRE	T
5/19/2022	9:50	F	M	25	80	5	BP2	M	B	PRE	T
5/19/2022	9:55	F	M	25	80	1	BP2	M	B	PRE	T
5/19/2022	10:00	F	M	25	80	5	BP2	M	B	PRE	T
5/19/2022	10:05	F	M	25	80	5	BP2	M	B	PRE	T
5/19/2022	10:10	F	M	25	80	5	BP2	M	B	PRE	T
5/19/2022	10:15	V	L	25	80	10	BP2	M	B	PRE	T
5/19/2022	10:20	V	M	15	40	10	BP2	M	B	PRE	T
5/19/2022	10:25	V	M	25	40	10	BP2	M	B	PRE	T
5/19/2022	10:30	R	M	15	40	10	BP2	M	B	PRE	T
5/19/2022	10:35	V	T	15	40	10	BP2	M	B	PRE	T
5/19/2022	10:40	T	NA	NA	NA	NA	BP2	M	B	PRE	T
5/19/2022	10:45	T	T	NA	20	10	BP2	M	B	PRE	T
5/19/2022	10:50	V	L	25	60	10+	BP2	M	B	PRE	T
5/19/2022	10:55	R	L	25	60	10+	BP2	M	B	PRE	T
5/19/2022	11:00	R	L	25	60	10+	BP2	M	B	PRE	T
5/19/2022	11:05	T	T	10	20	5	BP2	M	B	PRE	T
5/19/2022	11:10	T	T	25	80	10	BP2	M	B	PRE	T
5/19/2022	11:15	T	T	25+	100+	5	BP2	M	B	PRE	T
5/19/2022	11:20	F	M	25+	100+	5	BP2	M	B	PRE	T
5/19/2022	11:25	F	M	25+	100+	5	BP2	M	B	PRE	T
5/19/2022	11:30	F	M	25+	100+	5	BP2	M	B	PRE	T
5/19/2022	11:35	F	M	25+	100+	5	BP2	M	B	PRE	T
5/19/2022	11:40	T	M	20	40	10	BP2	M	B	PRE	T
5/19/2022	11:45	V	M	10	20	10+	BP2	M	B	PRE	T
5/19/2022	11:50	NV	NA	NA	NA	NA	BP2	M	B	PRE	T
5/19/2022	11:55	NV	NA	NA	NA	NA	BP2	M	B	PRE	T
5/19/2022	12:00	NV	NA	NA	NA	NA	BP2	M	B	PRE	T
5/19/2022	12:05	T	M	15	20	5	BP2	M	B	PRE	T
5/19/2022	12:10	T	M	20	40	10+	BP2	M	B	PRE	T
5/19/2022	12:15	F	M	20	40	10+	BP2	M	B	PRE	T
5/19/2022	12:20	F	M	20	40	10+	BP2	M	B	PRE	T
5/19/2022	12:25	F	M	20	40	10+	BP2	M	B	PRE	T
5/19/2022	12:30	F	M	20	40	10+	BP2	M	B	PRE	T
5/19/2022	12:35	T	T	NA	20	10	BP2	M	B	PRE	T
5/19/2022	12:40	T	L	15	20	10+	BP2	M	B	PRE	T
5/31/2022	6:40	R	L	20	60	0	BP2	M	B	PRE	T
5/31/2022	6:45	R	L	20	60	5	BP2	M	B	PRE	T
5/31/2022	6:50	R	L	20	60	10	BP2	M	B	PRE	T
5/31/2022	6:55	R	L	20	60	10	BP2	M	B	PRE	T
5/31/2022	7:00	R	L	20	60	10	BP2	M	B	PRE	T
5/31/2022	7:05	R	L	20	60	10+	BP2	M	B	PRE	T
5/31/2022	7:10	R	L	20	60	10+	BP2	M	B	PRE	T
5/31/2022	7:15	V	M	10	20	10+	BP2	M	B	PRE	T
5/31/2022	7:20	V	T	20	40	10+	BP2	M	B	PRE	T
5/31/2022	7:25	V	L	25	60	5	BP2	M	B	PRE	T
5/31/2022	7:30	NA	NA	NA	NA	NA	BP2	M	B	PRE	T
5/31/2022	7:35	NA	NA	NA	NA	NA	BP2	M	B	PRE	T
5/31/2022	7:40	T	L	25	60	10	BP2	M	B	PRE	T
5/31/2022	7:45	SG	M	25+	100	10	BP2	M	B	PRE	T
5/31/2022	7:50	V	M	25+	100	10	BP2	M	B	PRE	T
5/31/2022	7:55	V	M	25+	100	10	BP2	M	B	PRE	T
5/31/2022	8:00	SG	M	25+	100	10	BP2	M	B	PRE	T
5/31/2022	8:05	T	T	15	20	5	BP2	M	B	PRE	T
5/31/2022	8:10	T	T	15	20	10	BP2	M	B	PRE	T
5/31/2022	8:15	T	NA	NA	NA	NA	BP2	M	B	PRE	T
5/31/2022	8:20	V	T	NA	20	NA	BP2	M	B	PRE	T
5/31/2022	8:25	T	T	10	20	NA	BP2	M	B	PRE	T
5/31/2022	8:30	V	M	15	20	10+	BP2	M	B	PRE	T
5/31/2022	8:35	T	M	20	60	5	BP2	M	B	PRE	T
5/31/2022	8:40	V	M	20	40	5	BP2	M	B	PRE	T
5/31/2022	8:45	T	M	20	40	5	BP2	M	B	PRE	T
5/31/2022	8:50	V	M	20	80	10	BP2	M	B	PRE	T
5/31/2022	8:55	F	M	20	80	10+	BP2	M	B	PRE	T
5/31/2022	9:00	F	M	20	80	10+	BP2	M	B	PRE	T
5/31/2022	9:05	V	M	20	80	10+	BP2	M	B	PRE	T
5/31/2022	9:10	SG	M	20	80	10+	BP2	M	B	PRE	T
5/31/2022	9:15	F	M	20	80	10+	BP2	M	B	PRE	T
5/31/2022	9:20	T	M	15	40	10+	BP2	M	B	PRE	T
5/31/2022	9:25	V	M	10	20	NA	BP2	M	B	PRE	T
5/31/2022	9:30	V	M	10	20	10	BP2	M	B	PRE	T
5/31/2022	9:35	V	M	20	40	10	BP2	M	B	PRE	T
5/31/2022	9:40	V	M	20	40	10	BP2	M	B	PRE	T
5/31/2022	9:45	T	T	15	20	5	BP2	M	B	PRE	T
5/31/2022	9:50	SG	L	15	20	1	BP2	M	B	PRE	T
5/31/2022	9:55	SG	M	15	40	1	BP2	M	B	PRE	T
5/31/2022	10:00	F	T	15	20	1	BP2	M	B	PRE	T
5/31/2022	10:05	NA	NA	NA	NA	NA	BP2	M	B	PRE	T
5/31/2022	10:10	T	M	10	20	10+	BP2	M	B	PRE	T
5/31/2022	10:15	T	M	10	20	10+	BP2	M	B	PRE	T
5/31/2022	10:20	V	L	10	20	10+	BP2	M	B	PRE	T
5/31/2022	10:25	V	L	10	20	10	BP2	M	B	PRE	T
5/31/2022	10:30	R	M	10	20	5	BP2	M	B	PRE	T
5/31/2022	10:35	T	NA	NA	NA	NA	BP2	M	B	PRE	T
5/31/2022	10:40	V	M	15	20	10	BP2	M	B	PRE	T
5/31/2022	10:45	T	T	15	20	10	BP2	M	B	PRE	T
5/31/2022	10:50	T	T	15	40	10	BP2	M	B	PRE	T
5/31/2022	10:55	T	M	15	20	10	BP2	M	B	PRE	T
5/31/2022	11:00	NA	NA	NA	NA	NA	BP2	M	B	PRE	T
5/31/2022	11:05	T	M	15	20	10+	BP2	M	B	PRE	T
5/31/2022	11:10	T	T	10	20	10	BP2	M	B	PRE	T
5/31/2022	11:15	T	T	20	20	NA	BP2	M	B	PRE	T
5/31/2022	11:20	V	T	20	20	NA	BP2	M	B	PRE	T
5/31/2022	11:25	V	T	10	40	10+	BP2	M	B	PRE	T
5/31/2022	11:30	T	M	25	40	5	BP2	M	B	PRE	T
5/31/2022	11:35	T	L	25	60	10	BP2	M	B	PRE	T
5/31/2022	11:40	V	M	25	40	10	BP2	M	B	PRE	T
5/31/2022	11:45	F	M	25+	80	5	BP2	M	B	PRE	T
5/31/2022	11:50	SG	M	20	20	5	BP2	M	B	PRE	T
5/31/2022	11:55	V	T	15	20	10	BP2	M	B	PRE	T
5/31/2022	12:00	R	M	15	20	5	BP2	M	B	PRE	T
5/31/2022	12:05	R	M	20	20	5	BP2	M	B	PRE	T
5/31/2022	12:10	V	L	20	20	5	BP2	M	B	PRE	T
5/31/2022	12:15	T	NA	NA	NA	NA	BP2	M	B	PRE	T
5/31/2022	12:20	T	NA	NA	NA	NA	BP2	M	B	PRE	T
5/31/2022	12:25	NA	NA	NA	NA	NA	BP2	M	B	PRE	T
5/31/2022	12:30	NA	NA	NA	NA	NA	BP2	M	B	PRE	T
5/31/2022	12:35	V	T	25	60	10	BP2	M	B	PRE	T
5/31/2022	12:40	V	L	25	60	10	BP2	M	B	PRE	T
5/31/2022	12:45	T	M	20	60	10	BP2	M	B	PRE	T
5/31/2022	12:50	V	M	20	60	10	BP2	M	B	PRE	T
5/31/2022	12:55	T	M	25	60	5	BP2	M	B	PRE	T
5/31/2022	13:00	V	M	20	20	5	BP2	M	B	PRE	T
5/31/2022	13:05	T	M	20	20	5	BP2	M	B	PRE	T
5/31/2022	13:10	V	U	20	20	10	BP2	M	B	PRE	T
5/31/2022	13:15	R	M	20	40	10	BP2	M	B	PRE	T
5/31/2022	13:20	R	M	20	40	10	BP2	M	B	PRE	T
5/31/2022	13:25	R	M	20	40	10	BP2	M	B	PRE	T
5/31/2022	13:30	R	M	20	40	10	BP2	M	B	PRE	T
5/31/2022	13:35	R	M	20	40	10	BP2	M	B	PRE	T
5/31/2022	13:40	R	M	20	40	10	BP2	M	B	PRE	T
5/31/2022	13:45	R	M	20	40	10	BP2	M	B	PRE	T
5/31/2022	13:50	R	M	20	40	10	BP2	M	B	PRE	T
5/31/2022	13:55	V	M	20	40	5	BP2	M	B	PRE	T
5/31/2022	14:00	T	T	15	20	10	BP2	M	B	PRE	T
5/31/2022	14:05	NA	NA	NA	NA	NA	BP2	M	B	PRE	T
5/31/2022	14:10	V	M	15	20	10	BP2	M	B	PRE	T
5/31/2022	14:15	V	T	15	20	10	BP2	M	B	PRE	T
5/31/2022	14:20	V	L	10	20	10+	BP2	M	B	PRE	T
5/31/2022	14:25	T	M	10	20	10	BP2	M	B	PRE	T
5/31/2022	14:30	T	T	20	40	5	BP2	M	B	PRE	T
5/31/2022	14:35	V	M	20	40	5	BP2	M	B	PRE	T
5/31/2022	14:40	F	M	20	60	5	BP2	M	B	PRE	T
5/31/2022	14:45	NA	NA	NA	NA	NA	BP2	M	B	PRE	T
5/31/2022	14:50	NA	NA	NA	NA	NA	BP2	M	B	PRE	T
5/31/2022	14:55	NA	NA	NA	NA	NA	BP2	M	B	PRE	T
5/31/2022	15:00	NA	NA	NA	NA	NA	BP2	M	B	PRE	T
5/31/2022	15:05	NA	NA	NA	NA	NA	BP2	M	B	PRE	T
5/31/2022	15:10	T	M	25+	60	NA	BP2	M	B	PRE	T
5/31/2022	15:15	V	M	25+	60	NA	BP2	M	B	PRE	T
5/31/2022	15:20	NA	M	25+	60	10+	BP2	M	B	PRE	T
5/31/2022	15:25	V	M	25+	60	10+	BP2	M	B	PRE	T
5/31/2022	15:30	T	L	25+	60	10+	BP2	M	B	PRE	T
5/31/2022	15:35	T	T	10	20	1	BP2	M	B	PRE	T
6/1/2022	6:55	R	L	15	20	5	BP2	F	B	PRE	T
6/1/2022	7:00	R	L	15	20	5	BP2	F	B	PRE	T
6/1/2022	7:05	T	M	20	40	5	BP2	F	B	PRE	T
6/1/2022	7:10	F	U	20	60	10	BP2	F	B	PRE	T
6/1/2022	7:15	F	U	20	60	10	BP2	F	B	PRE	T
6/1/2022	7:20	F	U	20	60	10	BP2	F	B	PRE	T
6/1/2022	7:25	F	U	20	60	10	BP2	F	B	PRE	T
6/1/2022	7:30	F	M	20	60	10	BP2	F	B	PRE	T
6/1/2022	7:35	F	M	20	60	10	BP2	F	B	PRE	T
6/1/2022	7:40	SG	L	25	40	10	BP2	F	B	PRE	T
6/1/2022	7:45	T	U	25	60	5	BP2	F	B	PRE	T
6/1/2022	7:50	T	T	20	20	5	BP2	F	B	PRE	T
6/1/2022	7:55	T	T	15	20	5	BP2	F	B	PRE	T
6/1/2022	8:00	NA	NA	NA	NA	NA	BP2	F	B	PRE	T
6/1/2022	8:05	NA	NA	NA	NA	NA	BP2	F	B	PRE	T
6/1/2022	8:10	NA	NA	NA	NA	NA	BP2	F	B	PRE	T
6/1/2022	8:15	NA	NA	NA	NA	NA	BP2	F	B	PRE	T
6/1/2022	8:20	V	T	25	40	5	BP2	F	A	T0	T
6/1/2022	8:25	V	T	20	40	5	BP2	F	A	T0	T
6/1/2022	8:30	V	T	20	40	NA	BP2	F	A	T0	T
6/1/2022	8:35	V	T	20	40	NA	BP2	F	A	T0	T
6/1/2022	8:40	V	L	20	40	NA	BP2	F	A	T0	T
6/1/2022	8:45	V	L	20	40	NA	BP2	F	A	T0	T
6/1/2022	8:50	V	L	20	40	NA	BP2	F	A	T0	T
6/1/2022	8:55	V	L	20	40	NA	BP2	F	A	T0	T
6/1/2022	9:00	V	L	20	40	NA	BP2	F	A	T0	T
6/1/2022	9:05	V	L	20	40	NA	BP2	F	A	T0	T
6/1/2022	9:10	V	L	20	40	NA	BP2	F	A	T0	T
6/1/2022	9:15	V	L	20	40	NA	BP2	F	A	T0	T
6/1/2022	9:20	V	L	20	40	NA	BP2	F	A	T0	T
6/1/2022	9:25	V	L	20	40	NA	BP2	F	A	T0	T
6/1/2022	9:30	V	L	20	40	NA	BP2	F	A	T0	T
6/1/2022	9:35	V	L	20	40	NA	BP2	F	A	T0	T
6/1/2022	9:40	V	L	20	40	NA	BP2	F	A	T0	T
6/1/2022	9:45	V	L	20	40	NA	BP2	F	A	T0	T
6/1/2022	9:50	V	L	20	40	NA	BP2	F	A	T0	T
6/1/2022	9:55	R	L	20	40	NA	BP2	F	A	T0	T
6/1/2022	10:00	R	L	20	40	10+	BP2	F	A	T0	T
6/1/2022	10:05	V	L	20	40	10+	BP2	F	A	T0	T
6/1/2022	10:10	R	L	20	40	10+	BP2	F	A	T0	T
6/1/2022	10:15	F	M	25	40	10+	BP2	F	A	T0	T
6/1/2022	10:20	V	M	25	40	10+	BP2	F	A	T0	T
6/1/2022	10:25	F	U	25	40	10+	BP2	F	A	T0	T
6/1/2022	10:30	F	U	25	40	10	BP2	F	A	T0	T
6/1/2022	10:35	F	U	25	40	10	BP2	F	A	T0	T
6/1/2022	10:40	F	U	25	40	10	BP2	F	A	T0	T
6/1/2022	10:45	F	U	25	40	10	BP2	F	A	T0	T
6/1/2022	10:50	V	T	NA	20	NA	BP2	F	A	T0	T
6/1/2022	10:55	V	T	NA	20	NA	BP2	F	A	T0	T
6/1/2022	11:00	T	T	10	20	5	BP2	F	A	T0	T
6/1/2022	11:05	NA	NA	NA	NA	NA	BP2	F	A	T0	T
6/1/2022	11:10	NA	NA	NA	NA	NA	BP2	F	A	T0	T
6/1/2022	11:15	NA	NA	NA	NA	NA	BP2	F	A	T0	T
6/1/2022	11:20	T	T	15	20	5	BP2	F	A	T0	T
6/1/2022	11:25	V	T	15	20	5	BP2	F	A	T0	T
6/1/2022	11:30	T	T	15	20	5	BP2	F	A	T0	T
6/1/2022	11:35	V	M	15	20	5	BP2	F	A	T0	T
6/1/2022	11:40	F	M	15	20	5	BP2	F	A	T0	T
6/1/2022	11:45	F	M	15	20	5	BP2	F	A	T0	T
6/1/2022	11:50	F	M	15	20	5	BP2	F	A	T0	T
6/1/2022	11:55	V	M	15	20	10	BP2	F	A	T0	T
6/1/2022	12:00	V	M	15	20	10	BP2	F	A	T0	T
6/1/2022	12:05	T	NA	NA	NA	NA	BP2	F	A	T0	T
6/1/2022	12:10	NA	NA	NA	NA	NA	BP2	F	A	T0	T
6/1/2022	12:15	NA	NA	NA	NA	NA	BP2	F	A	T0	T
6/1/2022	12:20	T	M	25+	100+	10	BP2	F	A	T0	T
6/1/2022	12:25	F	M	25+	100+	10+	BP2	F	A	T0	T
6/1/2022	12:30	F	M	25+	100+	10+	BP2	F	A	T0	T
6/1/2022	12:35	NA	M	25+	100+	10+	BP2	F	A	T0	T
6/1/2022	12:40	NA	M	25+	100+	10+	BP2	F	A	T0	T
6/1/2022	12:45	NA	M	25+	100+	10+	BP2	F	A	T0	T
6/1/2022	12:50	NA	M	25+	100+	10+	BP2	F	A	T0	T
6/1/2022	12:55	NA	M	25+	100+	10+	BP2	F	A	T0	T
6/1/2022	13:00	NA	M	25+	100+	10+	BP2	F	A	T0	T
6/1/2022	13:05	NA	M	25+	100+	10+	BP2	F	A	T0	T
6/1/2022	13:10	NA	M	25+	100+	10+	BP2	F	A	T0	T
6/1/2022	13:15	R	M	25+	100+	10+	BP2	F	A	T0	T
6/1/2022	13:20	R	M	25+	100+	10+	BP2	F	A	T0	T
6/1/2022	13:25	F	M	25+	100+	10+	BP2	F	A	T0	T
6/1/2022	13:30	F	M	25+	100+	10+	BP2	F	A	T0	T
6/1/2022	13:35	F	M	25+	100+	10+	BP2	F	A	T0	T
6/1/2022	13:40	V	M	25+	100+	10+	BP2	F	A	T0	T
6/1/2022	13:45	V	M	25+	100+	10+	BP2	F	A	T0	T
6/1/2022	13:50	V	M	25+	100+	ND	BP2	F	A	T0	T
6/1/2022	13:55	V	M	25+	100+	ND	BP2	F	A	T0	T
6/1/2022	14:00	R	M	25+	100+	ND	BP2	F	A	T0	T
6/1/2022	14:05	R	M	25+	100+	ND	BP2	F	A	T0	T
6/1/2022	14:10	R	M	25+	100+	ND	BP2	F	A	T0	T
6/1/2022	14:15	R	M	25+	100+	ND	BP2	F	A	T0	T
6/1/2022	14:20	R	M	25+	100+	ND	BP2	F	A	T0	T
6/1/2022	14:25	R	M	25+	100+	ND	BP2	F	A	T0	T
6/1/2022	14:30	T	M	25+	100+	ND	BP2	F	A	T0	T
6/1/2022	14:35	R	M	25+	100+	ND	BP2	F	A	T0	T
6/1/2022	14:40	R	M	25+	100+	ND	BP2	F	A	T0	T
6/1/2022	14:45	R	M	25+	100+	ND	BP2	F	A	T0	T
6/1/2022	14:50	R	M	25+	100+	ND	BP2	F	A	T0	T
6/1/2022	14:55	R	M	25+	100+	ND	BP2	F	A	T0	T
6/1/2022	15:00	R	M	25+	100+	ND	BP2	F	A	T0	T
6/1/2022	15:05	V	M	25+	100+	ND	BP2	F	A	T0	T
6/1/2022	15:10	NV	M	25+	100+	ND	BP2	F	A	T0	T
6/1/2022	15:15	NV	M	25+	100+	ND	BP2	F	A	T0	T
6/1/2022	15:20	NV	M	25+	100+	ND	BP2	F	A	T0	T
6/1/2022	15:25	NV	M	25+	100+	ND	BP2	F	A	T0	T
6/1/2022	15:30	NV	M	25+	100+	ND	BP2	F	A	T0	T
6/1/2022	15:35	NV	M	25+	100+	ND	BP2	F	A	T0	T
6/1/2022	15:40	NV	M	25+	100+	ND	BP2	F	A	T0	T
6/1/2022	15:45	NV	M	25+	100+	ND	BP2	F	A	T0	T
6/1/2022	15:50	NV	M	25+	100+	ND	BP2	F	A	T0	T
6/1/2022	15:55	NV	M	25+	100+	ND	BP2	F	A	T0	T
6/1/2022	16:00	NV	M	25+	100+	ND	BP2	F	A	T0	T
6/1/2022	16:05	NV	M	25+	100+	ND	BP2	F	A	T0	T
6/1/2022	16:10	NV	M	25+	100+	ND	BP2	F	A	T0	T
6/1/2022	16:15	NV	M	25+	100+	ND	BP2	F	A	T0	T
6/1/2022	16:20	NV	M	25+	100+	ND	BP2	F	A	T0	T
6/1/2022	16:25	NV	M	25+	100+	ND	BP2	F	A	T0	T
6/1/2022	16:30	NV	M	25+	100+	ND	BP2	F	A	T0	T
6/1/2022	16:35	NV	M	25+	100+	ND	BP2	F	A	T0	T
6/1/2022	16:40	NV	M	25+	100+	ND	BP2	F	A	T0	T
6/2/2022	7:45	NV	M	25+	100+	ND	BP2	F	A	T1	T
6/2/2022	7:50	NV	M	25+	100+	ND	BP2	F	A	T1	T
6/2/2022	7:55	NV	M	25+	100+	ND	BP2	F	A	T1	T
6/2/2022	8:00	NV	M	25+	100+	ND	BP2	F	A	T1	T
6/2/2022	8:05	NV	M	25+	100+	ND	BP2	F	A	T1	T
6/2/2022	8:10	NV	M	25+	100+	ND	BP2	F	A	T1	T
6/2/2022	8:15	NV	M	25+	100+	ND	BP2	F	A	T1	T
6/2/2022	8:20	NV	M	25+	100+	ND	BP2	F	A	T1	T
6/2/2022	8:25	F	M	25+	100+	ND	BP2	F	A	T1	T
6/2/2022	8:30	NV	M	25+	100+	ND	BP2	F	A	T1	T
6/2/2022	8:35	NV	M	25+	100+	ND	BP2	F	A	T1	T
6/2/2022	8:40	NV	M	25+	100+	ND	BP2	F	A	T1	T
6/2/2022	8:45	F	M	25+	100+	ND	BP2	F	A	T1	T
6/2/2022	8:50	NV	M	25+	100+	ND	BP2	F	A	T1	T
6/2/2022	8:55	NV	M	25+	100+	ND	BP2	F	A	T1	T
6/2/2022	9:00	F	M	25+	100+	ND	BP2	F	A	T1	T
6/2/2022	9:05	NV	M	25+	100+	ND	BP2	F	A	T1	T
6/2/2022	9:10	NV	M	25+	100+	ND	BP2	F	A	T1	T
6/2/2022	9:15	NV	M	25+	100+	ND	BP2	F	A	T1	T
6/2/2022	9:20	NV	M	25+	100+	ND	BP2	F	A	T1	T
6/2/2022	9:25	F	M	25+	100+	ND	BP2	F	A	T1	T
6/2/2022	9:30	F	M	25+	100+	ND	BP2	F	A	T1	T
6/2/2022	9:35	F	M	25+	100+	ND	BP2	F	A	T1	T
6/2/2022	9:40	NV	M	25+	100+	ND	BP2	F	A	T1	T
6/2/2022	9:45	NV	M	25+	100+	ND	BP2	F	A	T1	T
6/2/2022	9:50	NV	M	25+	100+	ND	BP2	F	A	T1	T
6/2/2022	9:55	NV	M	25+	100+	ND	BP2	F	A	T1	T
6/2/2022	10:00	F	M	25+	100+	ND	BP2	F	A	T1	T
6/2/2022	10:05	F	M	25+	100+	ND	BP2	F	A	T1	T
6/2/2022	10:10	NV	M	25+	100+	ND	BP2	F	A	T1	T
6/2/2022	10:15	NV	M	25+	100+	ND	BP2	F	A	T1	T
6/2/2022	10:20	NV	M	25+	100+	ND	BP2	F	A	T1	T
6/2/2022	10:25	F	M	25+	100+	ND	BP2	F	A	T1	T
6/2/2022	10:30	NV	M	25+	100+	ND	BP2	F	A	T1	T
6/2/2022	10:35	NV	M	25+	100+	ND	BP2	F	A	T1	T
6/2/2022	10:40	NV	M	25+	100+	ND	BP2	F	A	T1	T
6/2/2022	10:45	NV	M	25+	100+	ND	BP2	F	A	T1	T
6/2/2022	10:50	NV	M	25+	100+	ND	BP2	F	A	T1	T
6/2/2022	10:55	F	M	25+	100+	ND	BP2	F	A	T1	T
6/2/2022	11:00	NV	M	25+	100+	ND	BP2	F	A	T1	T
6/2/2022	11:05	NV	M	25+	100+	ND	BP2	F	A	T1	T
6/2/2022	11:10	F	M	25+	100+	ND	BP2	F	A	T1	T
6/2/2022	11:15	NV	M	25+	100+	ND	BP2	F	A	T1	T
6/2/2022	11:20	NV	M	25+	100+	ND	BP2	F	A	T1	T
6/2/2022	11:25	NV	M	25+	100+	ND	BP2	F	A	T1	T
6/2/2022	11:30	NV	M	25+	100+	ND	BP2	F	A	T1	T
6/2/2022	11:35	NV	M	25+	100+	ND	BP2	F	A	T1	T
6/2/2022	11:40	NV	M	25+	100+	ND	BP2	F	A	T1	T
6/2/2022	11:45	NV	M	25+	100+	ND	BP2	F	A	T1	T
6/2/2022	11:50	NV	M	25+	100+	ND	BP2	F	A	T1	T
6/2/2022	11:55	NV	M	25+	100+	ND	BP2	F	A	T1	T
6/2/2022	12:00	NV	M	25+	100+	ND	BP2	F	A	T1	T
6/2/2022	12:05	NV	M	25+	100+	ND	BP2	F	A	T1	T
6/2/2022	12:10	NV	M	25+	100+	ND	BP2	F	A	T1	T
6/2/2022	12:15	NV	M	25+	100+	ND	BP2	F	A	T1	T
6/2/2022	12:20	NV	M	25+	100+	ND	BP2	F	A	T1	T
6/2/2022	12:25	F	M	25+	100+	ND	BP2	F	A	T1	T
6/2/2022	12:30	F	M	25+	100+	ND	BP2	F	A	T1	T
6/2/2022	12:35	F	M	25+	100+	ND	BP2	F	A	T1	T
6/2/2022	12:40	NV	M	25+	100+	ND	BP2	F	A	T1	T
6/2/2022	12:45	NV	M	25+	100+	ND	BP2	F	A	T1	T
6/2/2022	12:50	NV	M	25+	100+	ND	BP2	F	A	T1	T
6/2/2022	12:55	NV	M	25+	100+	ND	BP2	F	A	T1	T
6/2/2022	13:00	NV	M	25+	100+	ND	BP2	F	A	T1	T
6/2/2022	13:05	NV	M	25+	100+	ND	BP2	F	A	T1	T
6/2/2022	13:10	F	M	25+	100+	ND	BP2	F	A	T1	T
6/2/2022	13:15	F	M	25+	100+	ND	BP2	F	A	T1	T
6/2/2022	13:20	F	M	25+	100+	ND	BP2	F	A	T1	T
6/2/2022	13:25	F	M	25+	100+	ND	BP2	F	A	T1	T
6/2/2022	13:30	F	M	25+	100+	ND	BP2	F	A	T1	T
6/2/2022	13:35	F	M	25+	100+	ND	BP2	F	A	T1	T
6/2/2022	13:40	NV	M	25+	100+	ND	BP2	F	A	T1	T
6/2/2022	13:45	NV	M	25+	100+	ND	BP2	F	A	T1	T
6/2/2022	13:50	NV	M	25+	100+	ND	BP2	F	A	T1	T
6/2/2022	13:55	NV	M	25+	100+	ND	BP2	F	A	T1	T
6/2/2022	14:00	F	M	25+	100+	ND	BP2	F	A	T1	T
6/2/2022	14:05	NV	M	25+	100+	ND	BP2	F	A	T1	T
6/2/2022	14:10	NV	M	25+	100+	ND	BP2	F	A	T1	T
6/2/2022	14:15	NV	M	25+	100+	ND	BP2	F	A	T1	T
6/2/2022	14:20	F	M	25+	100+	ND	BP2	F	A	T1	T
6/2/2022	14:25	NV	M	25+	100+	ND	BP2	F	A	T1	T
6/2/2022	14:30	NV	M	25+	100+	ND	BP2	F	A	T1	T
6/2/2022	14:35	NV	M	25+	100+	ND	BP2	F	A	T1	T
6/2/2022	14:40	NV	M	25+	100+	ND	BP2	F	A	T1	T
6/2/2022	14:45	NV	M	25+	100+	ND	BP2	F	A	T1	T
6/2/2022	14:50	NV	M	25+	100+	ND	BP2	F	A	T1	T
6/2/2022	14:55	NV	M	25+	100+	ND	BP2	F	A	T1	T
6/2/2022	15:00	NV	M	25+	100+	ND	BP2	F	A	T1	T
6/2/2022	15:05	NV	M	25+	100+	ND	BP2	F	A	T1	T
6/2/2022	15:10	NV	M	25+	100+	ND	BP2	F	A	T1	T
6/2/2022	15:15	NV	M	25+	100+	ND	BP2	F	A	T1	T
6/2/2022	15:20	NV	M	25+	100+	ND	BP2	F	A	T1	T
6/2/2022	15:25	NV	M	25+	100+	ND	BP2	F	A	T1	T
6/2/2022	15:30	NV	M	25+	100+	ND	BP2	F	A	T1	T
6/2/2022	15:35	NV	M	25+	100+	ND	BP2	F	A	T1	T
6/2/2022	15:40	NV	M	25+	100+	ND	BP2	F	A	T1	T
6/2/2022	15:45	NV	M	25+	100+	ND	BP2	F	A	T1	T
6/2/2022	15:50	NV	M	25+	100+	ND	BP2	F	A	T1	T
6/2/2022	15:55	NV	M	25+	100+	ND	BP2	F	A	T1	T
6/2/2022	16:00	NV	M	25+	100+	ND	BP2	F	A	T1	T
6/2/2022	16:05	NV	M	25+	100+	ND	BP2	F	A	T1	T
6/2/2022	16:10	NV	M	25+	100+	ND	BP2	F	A	T1	T
6/2/2022	16:15	NV	M	25+	100+	ND	BP2	F	A	T1	T
6/2/2022	16:20	NV	M	25+	100+	ND	BP2	F	A	T1	T
6/2/2022	16:25	NV	M	25+	100+	ND	BP2	F	A	T1	T
6/2/2022	16:30	NV	M	25+	100+	ND	BP2	F	A	T1	T
6/2/2022	16:35	NV	M	25+	100+	ND	BP2	F	A	T1	T
6/7/2022	6:50	T	T	10	20	NA	BP10	M	B	PRE	T
6/7/2022	6:55	NV	NA	NA	NA	NA	BP10	M	B	PRE	T
6/7/2022	7:00	T	T	10	20	5	BP10	M	B	PRE	T
6/7/2022	7:05	V	NA	NA	NA	10+	BP10	M	B	PRE	T
6/7/2022	7:10	NV	NA	NA	NA	NA	BP10	M	B	PRE	T
6/7/2022	7:15	V	L	10	20	10+	BP10	M	B	PRE	T
6/7/2022	7:20	T	T	10	20	NA	BP10	M	B	PRE	T
6/7/2022	7:25	NV	NA	NA	NA	NA	BP10	M	B	PRE	T
6/7/2022	7:30	NV	NA	NA	NA	NA	BP10	M	B	PRE	T
6/7/2022	7:35	NV	NA	NA	NA	NA	BP10	M	B	PRE	T
6/7/2022	7:40	NV	NA	NA	NA	NA	BP10	M	B	PRE	T
6/7/2022	7:45	NV	NA	NA	NA	NA	BP10	M	B	PRE	T
6/7/2022	7:50	V	L	10	20	5	BP10	M	B	PRE	T
6/7/2022	7:55	NV	M	25	80	5	BP10	M	B	PRE	T
6/7/2022	8:00	T	M	NA	NA	10+	BP10	M	B	PRE	T
6/7/2022	8:05	T	T	NA	NA	NA	BP10	M	B	PRE	T
6/7/2022	8:10	NV	NA	NA	NA	NA	BP10	M	B	PRE	T
6/7/2022	8:15	NV	NA	NA	NA	NA	BP10	M	B	PRE	T
6/7/2022	8:20	F	U	25	80	NA	BP10	M	B	PRE	T
6/7/2022	8:25	F	U	25	80	NA	BP10	M	B	PRE	T
6/7/2022	8:30	F	U	25	80	NA	BP10	M	B	PRE	T
6/7/2022	8:35	F	U	25	80	5	BP10	M	B	PRE	T
6/7/2022	8:40	F	U	25	80	1	BP10	M	B	PRE	T
6/7/2022	8:45	T	T	10	20	1	BP10	M	B	PRE	T
6/7/2022	8:50	T	NA	NA	NA	NA	BP10	M	B	PRE	T
6/7/2022	8:55	NV	NA	NA	NA	NA	BP10	M	B	PRE	T
6/7/2022	9:00	V	M	15	40	5	BP10	M	B	PRE	T
6/7/2022	9:05	F	L	15	20	10	BP10	M	B	PRE	T
6/7/2022	9:10	F	M	15	60	5	BP10	M	B	PRE	T
6/7/2022	9:15	V	T	15	20	NA	BP10	M	B	PRE	T
6/7/2022	9:20	NV	M	15	60	10	BP10	M	B	PRE	T
6/7/2022	9:25	R	M	15	60	10	BP10	M	B	PRE	T
6/7/2022	9:30	NV	NA	NA	NA	NA	BP10	M	B	PRE	T
6/7/2022	9:35	NA	NA	NA	NA	NA	BP10	M	B	PRE	T
6/7/2022	9:40	V	M	15	40	10+	BP10	M	B	PRE	T
6/7/2022	9:45	V	M	15	40	5	BP10	M	B	PRE	T
6/7/2022	9:50	V	L	20	20	5	BP10	M	B	PRE	T
6/7/2022	9:55	V	L	20	20	1	BP10	M	B	PRE	T
6/7/2022	10:00	NV	NA	20	40	NA	BP10	M	B	PRE	T
6/7/2022	10:05	V	T	NA	20	1	BP10	M	B	PRE	T
6/7/2022	10:10	V	L	20	20	10	BP10	M	B	PRE	T
6/7/2022	10:15	T	NA	NA	NA	NA	BP10	M	B	PRE	T
6/7/2022	10:20	T	T	10	20	5	BP10	M	B	PRE	T
6/7/2022	10:25	V	M	15	60	5	BP10	M	B	PRE	T
6/7/2022	10:30	F	T	10	20	10+	BP10	M	B	PRE	T
6/7/2022	10:35	NV	NA	NA	NA	NA	BP10	M	B	PRE	T
6/7/2022	10:40	NV	NA	NA	NA	NA	BP10	M	B	PRE	T
6/7/2022	10:45	NV	NA	NA	NA	NA	BP10	M	B	PRE	T
6/7/2022	10:50	NV	NA	NA	NA	NA	BP10	M	B	PRE	T
6/7/2022	10:55	NV	NA	NA	NA	NA	BP10	M	B	PRE	T
6/7/2022	11:00	NV	NA	NA	NA	10+	BP10	M	B	PRE	T
6/7/2022	11:05	V	M	15	40	10+	BP10	M	B	PRE	T
6/7/2022	11:10	F	M	20	NA	10+	BP10	M	B	PRE	T
6/7/2022	11:15	NV	NA	NA	NA	NA	BP10	M	B	PRE	T
6/7/2022	11:20	T	T	15	20	NA	BP10	M	B	PRE	T
6/7/2022	11:25	T	M	15	40	NA	BP10	M	B	PRE	T
6/7/2022	11:30	F	M	25	60	10+	BP10	M	B	PRE	T
6/7/2022	11:35	F	M	25	60	10+	BP10	M	B	PRE	T
6/7/2022	11:40	F	M	25	60	10+	BP10	M	B	PRE	T
6/7/2022	11:45	F	T	NA	20	10+	BP10	M	B	PRE	T
6/7/2022	11:50	T	T	NA	20	10+	BP10	M	B	PRE	T
6/7/2022	11:55	NV	NA	NA	NA	NA	BP10	M	B	PRE	T
6/7/2022	12:00	T	T	10	20	10+	BP10	M	B	PRE	T
6/7/2022	12:05	O	L	15	20	10	BP10	M	B	PRE	T
6/7/2022	12:10	V	L	15	20	10+	BP10	M	B	PRE	T
6/7/2022	12:15	NV	NA	NA	NA	NA	BP10	M	B	PRE	T
6/7/2022	12:20	NV	NA	NA	NA	NA	BP10	M	B	PRE	T
6/7/2022	12:25	NV	NA	NA	NA	NA	BP10	M	B	PRE	T
6/7/2022	12:30	NV	NA	NA	NA	NA	BP10	M	B	PRE	T
6/7/2022	12:35	NV	NA	NA	NA	NA	BP10	M	B	PRE	T
6/7/2022	12:40	NV	NA	NA	NA	NA	BP10	M	B	PRE	T
6/7/2022	12:45	V	L	15	20	10	BP10	M	B	PRE	T
6/7/2022	12:50	NV	NA	NA	NA	NA	BP10	M	B	PRE	T
6/7/2022	12:55	NV	NA	NA	NA	NA	BP10	M	B	PRE	T
6/7/2022	13:00	NV	NA	NA	NA	NA	BP10	M	B	PRE	T
6/7/2022	13:05	NV	NA	NA	NA	NA	BP10	M	B	PRE	T
6/7/2022	13:10	NV	NA	NA	NA	NA	BP10	M	B	PRE	T
6/7/2022	13:15	NV	NA	NA	NA	NA	BP10	M	B	PRE	T
6/7/2022	13:20	NV	NA	NA	NA	NA	BP10	M	B	PRE	T
6/7/2022	13:25	NV	NA	NA	NA	NA	BP10	M	B	PRE	T
6/7/2022	13:30	NV	NA	NA	NA	NA	BP10	M	B	PRE	T
6/7/2022	13:35	V	M	20	80	10	BP10	M	B	PRE	T
6/7/2022	13:40	NV	NA	NA	NA	NA	BP10	M	B	PRE	T
6/7/2022	13:45	NV	NA	NA	NA	NA	BP10	M	B	PRE	T
6/7/2022	13:50	T	T	10	20	5	BP10	M	B	PRE	T
6/7/2022	13:55	V	L	15	40	10+	BP10	M	B	PRE	T
6/7/2022	14:00	V	L	15	40	10+	BP10	M	B	PRE	T
6/7/2022	14:05	V	T	15	20	10+	BP10	M	B	PRE	T
6/7/2022	14:10	SOC	L	10	20	0	BP10	M	B	PRE	T
6/7/2022	14:15	NV	NA	NA	NA	NA	BP10	M	B	PRE	T
6/7/2022	14:20	F	M	15	40	1	BP10	M	B	PRE	T
6/7/2022	14:25	F	M	15	40	5	BP10	M	B	PRE	T
6/7/2022	14:30	V	T	NA	NA	NA	BP10	M	B	PRE	T
6/7/2022	14:35	NV	NA	NA	NA	NA	BP10	M	B	PRE	T
6/7/2022	14:40	T	M	20	40	10	BP10	M	B	PRE	T
6/7/2022	14:45	R	L	20	40	10	BP10	M	B	PRE	T
6/7/2022	14:50	R	L	20	40	10	BP10	M	B	PRE	T
6/7/2022	14:55	R	L	20	40	10	BP10	M	B	PRE	T
6/7/2022	15:00	R	L	20	40	10	BP10	M	B	PRE	T
6/7/2022	15:05	R	M	20	40	10	BP10	M	B	PRE	T
6/7/2022	15:10	R	M	20	40	10	BP10	M	B	PRE	T
6/7/2022	15:15	R	M	20	40	10	BP10	M	B	PRE	T
6/7/2022	15:20	R	M	20	40	10	BP10	M	B	PRE	T
6/7/2022	15:25	R	M	20	40	10	BP10	M	B	PRE	T
6/7/2022	15:30	R	M	20	40	10	BP10	M	B	PRE	T
6/7/2022	15:35	R	M	20	40	10	BP10	M	B	PRE	T
6/7/2022	15:40	R	M	20	40	10	BP10	M	B	PRE	T
6/7/2022	15:45	R	M	20	40	10	BP10	M	B	PRE	T
6/7/2022	15:50	R	M	20	40	10	BP10	M	B	PRE	T
6/7/2022	15:55	R	M	20	40	10	BP10	M	B	PRE	T
6/7/2022	16:00	R	M	20	40	10	BP10	M	B	PRE	T
6/7/2022	16:05	R	M	20	40	10	BP10	M	B	PRE	T
6/7/2022	16:10	R	M	20	40	10	BP10	M	B	PRE	T
6/7/2022	16:15	R	M	20	40	10	BP10	M	B	PRE	T
6/7/2022	16:20	R	M	20	40	10	BP10	M	B	PRE	T
6/7/2022	16:25	R	M	20	40	10	BP10	M	B	PRE	T
6/7/2022	16:30	R	M	20	40	10	BP10	M	B	PRE	T
6/8/2022	6:50	R	M	20	40	0	BP10	F	B	PRE	T
6/8/2022	6:55	R	M	20	40	0	BP10	F	B	PRE	T
6/8/2022	7:00	R	M	20	40	0	BP10	F	B	PRE	T
6/8/2022	7:05	R	M	20	40	0	BP10	F	B	PRE	T
6/8/2022	7:10	R	M	20	40	0	BP10	F	B	PRE	T
6/8/2022	7:15	R	M	20	40	0	BP10	F	B	PRE	T
6/8/2022	7:20	R	M	20	40	0	BP10	F	B	PRE	T
6/8/2022	7:25	R	M	20	40	0	BP10	F	B	PRE	T
6/8/2022	7:30	R	M	20	40	0	BP10	F	B	PRE	T
6/8/2022	7:35	R	M	20	40	0	BP10	F	B	PRE	T
6/8/2022	7:40	R	M	20	40	0	BP10	F	B	PRE	T
6/8/2022	7:45	R	M	20	40	0	BP10	F	B	PRE	T
6/8/2022	7:50	R	M	20	40	0	BP10	F	B	PRE	T
6/8/2022	7:55	R	M	20	40	0	BP10	F	B	PRE	T
6/8/2022	8:00	R	M	20	40	0	BP10	F	B	PRE	T
6/8/2022	8:05	SG	M	20	40	1	BP10	F	B	PRE	T
6/8/2022	8:10	F	L	20	40	10	BP10	F	B	PRE	T
6/8/2022	8:15	F	L	25	40	10	BP10	F	B	PRE	T
6/8/2022	8:20	V	M	15	40	10	BP10	F	B	PRE	T
6/8/2022	8:25	V	T	10	20	10	BP10	F	B	PRE	T
6/8/2022	8:30	V	L	15	20	NA	BP10	F	B	PRE	T
6/8/2022	8:35	T	NA	NA	NA	NA	BP10	F	B	PRE	T
6/8/2022	8:40	T	NA	NA	NA	NA	BP10	F	B	PRE	T
6/8/2022	8:45	NV	NA	NA	NA	NA	BP10	F	B	PRE	T
6/8/2022	8:50	NV	NA	NA	NA	NA	BP10	F	B	PRE	T
6/8/2022	8:55	F	T	10	20	10+	BP10	F	B	PRE	T
6/8/2022	9:00	F	T	10	20	10+	BP10	F	B	PRE	T
6/8/2022	9:05	F	G	NA	NA	5	BP10	F	B	PRE	T
6/8/2022	9:10	V	T	10	20	NA	BP10	F	B	PRE	T
6/8/2022	9:15	T	NA	NA	NA	NA	BP10	F	B	PRE	T
6/8/2022	9:20	F	M	25	40	5	BP10	F	B	PRE	T
6/8/2022	9:25	F	M	25	40	5	BP10	F	B	PRE	T
6/8/2022	9:30	F	M	25	40	5	BP10	F	B	PRE	T
6/8/2022	9:35	F	M	25	40	5	BP10	F	B	PRE	T
6/8/2022	9:40	F	U	25	40	5	BP10	F	B	PRE	T
6/8/2022	9:45	F	U	25	40	5	BP10	F	B	PRE	T
6/8/2022	9:50	T	M	20	40	5	BP10	F	B	PRE	T
6/8/2022	9:55	V	T	NA	20	5	BP10	F	B	PRE	T
6/8/2022	10:00	F	M	20	40	5	BP10	F	B	PRE	T
6/8/2022	10:05	NA	NA	NA	NA	NA	BP10	F	B	PRE	T
6/8/2022	10:10	NA	NA	NA	NA	NA	BP10	F	B	PRE	T
6/8/2022	10:15	T	L	15	20	10	BP10	F	B	PRE	T
6/8/2022	10:20	SG	M	15	40	10	BP10	F	B	PRE	T
6/8/2022	10:25	NA	NA	NA	NA	NA	BP10	F	B	PRE	T
6/8/2022	10:30	NA	NA	NA	NA	NA	BP10	F	B	PRE	T
6/8/2022	10:35	NA	NA	NA	NA	NA	BP10	F	B	PRE	T
6/8/2022	10:40	NA	NA	NA	NA	NA	BP10	F	B	PRE	T
6/8/2022	10:45	F	M	25	80	5	BP10	F	B	PRE	T
6/8/2022	10:50	F	M	25	80	5	BP10	F	B	PRE	T
6/8/2022	10:55	T	NA	NA	NA	10	BP10	F	B	PRE	T
6/8/2022	11:00	NA	NA	NA	NA	NA	BP10	F	B	PRE	T
6/8/2022	11:05	NA	NA	NA	NA	NA	BP10	F	B	PRE	T
6/8/2022	11:10	NA	NA	NA	NA	NA	BP10	F	B	PRE	T
6/8/2022	11:15	T	T	10	20	10	BP10	F	B	PRE	T
6/8/2022	11:20	V	T	10	20	5	BP10	F	B	PRE	T
6/8/2022	11:25	T	T	NA	NA	NA	BP10	F	B	PRE	T
6/8/2022	11:30	T	T	15	20	5	BP10	F	B	PRE	T
6/8/2022	11:35	V	L	15	20	5	BP10	F	B	PRE	T
6/8/2022	11:40	F	M	15	20	10	BP10	F	B	PRE	T
6/8/2022	11:45	T	T	15	20	NA	BP10	F	B	PRE	T
6/8/2022	11:50	F	M	10	20	10	BP10	F	B	PRE	T
6/8/2022	11:55	NA	M	15	40	1	BP10	F	B	PRE	T
6/8/2022	12:00	F	L	15	40	5	BP10	F	B	PRE	T
6/8/2022	12:05	V	L	20	40	10	BP10	F	B	PRE	T
6/8/2022	12:10	V	L	20	40	10	BP10	F	B	PRE	T
6/8/2022	12:15	SG	L	15	20	10+	BP10	F	B	PRE	T
6/8/2022	12:20	T	NA	NA	NA	NA	BP10	F	A	T0	T
6/8/2022	12:25	V	M	15	20	ND	BP10	F	A	T0	T
6/8/2022	12:30	V	M	15	20	ND	BP10	F	A	T0	T
6/8/2022	12:35	V	T	15	20	ND	BP10	F	A	T0	T
6/8/2022	12:40	V	M	15	20	ND	BP10	F	A	T0	T
6/8/2022	12:45	V	M	15	20	ND	BP10	F	A	T0	T
6/8/2022	12:50	V	M	15	20	ND	BP10	F	A	T0	T
6/8/2022	12:55	V	M	15	20	ND	BP10	F	A	T0	T
6/8/2022	13:00	V	M	15	20	ND	BP10	F	A	T0	T
6/8/2022	13:05	V	M	15	20	ND	BP10	F	A	T0	T
6/8/2022	13:10	V	M	15	20	ND	BP10	F	A	T0	T
6/8/2022	13:15	V	M	15	20	ND	BP10	F	A	T0	T
6/8/2022	13:20	V	M	15	20	ND	BP10	F	A	T0	T
6/8/2022	13:25	V	M	15	20	ND	BP10	F	A	T0	T
6/8/2022	13:30	V	M	15	20	ND	BP10	F	A	T0	T
6/8/2022	13:35	V	M	15	20	ND	BP10	F	A	T0	T
6/8/2022	13:40	V	M	15	20	ND	BP10	F	A	T0	T
6/8/2022	13:45	V	M	15	20	ND	BP10	F	A	T0	T
6/8/2022	13:50	F	M	15	20	ND	BP10	F	A	T0	T
6/8/2022	13:55	V	M	15	20	ND	BP10	F	A	T0	T
6/8/2022	14:00	V	M	15	20	ND	BP10	F	A	T0	T
6/8/2022	14:05	V	M	15	20	ND	BP10	F	A	T0	T
6/8/2022	14:10	V	M	15	20	ND	BP10	F	A	T0	T
6/8/2022	14:15	R	M	15	20	ND	BP10	F	A	T0	T
6/8/2022	14:20	V	M	15	20	ND	BP10	F	A	T0	T
6/8/2022	14:25	V	M	15	20	ND	BP10	F	A	T0	T
6/8/2022	14:30	R	M	15	20	ND	BP10	F	A	T0	T
6/8/2022	14:35	V	M	15	20	ND	BP10	F	A	T0	T
6/8/2022	14:40	V	M	15	20	ND	BP10	F	A	T0	T
6/8/2022	14:45	V	M	15	20	ND	BP10	F	A	T0	T
6/8/2022	14:50	V	M	15	20	ND	BP10	F	A	T0	T
6/8/2022	14:55	V	M	15	20	ND	BP10	F	A	T0	T
6/8/2022	15:00	V	M	15	20	ND	BP10	F	A	T0	T
6/8/2022	15:05	R	M	15	20	ND	BP10	F	A	T0	T
6/8/2022	15:10	R	M	15	20	ND	BP10	F	A	T0	T
6/8/2022	15:15	V	M	15	20	ND	BP10	F	A	T0	T
6/8/2022	15:20	V	M	15	20	ND	BP10	F	A	T0	T
6/8/2022	15:25	R	M	15	20	ND	BP10	F	A	T0	T
6/8/2022	15:30	R	M	15	20	ND	BP10	F	A	T0	T
6/8/2022	15:35	V	M	15	20	ND	BP10	F	A	T0	T
6/8/2022	15:40	V	M	15	20	ND	BP10	F	A	T0	T
6/8/2022	15:45	V	M	15	20	ND	BP10	F	A	T0	T
6/8/2022	15:50	V	M	15	20	ND	BP10	F	A	T0	T
6/8/2022	15:55	V	M	15	20	ND	BP10	F	A	T0	T
6/8/2022	16:00	R	M	15	20	ND	BP10	F	A	T0	T
6/8/2022	16:05	R	M	15	20	ND	BP10	F	A	T0	T
6/8/2022	16:10	R	M	15	20	ND	BP10	F	A	T0	T
6/8/2022	16:15	R	M	15	20	ND	BP10	F	A	T0	T
6/8/2022	16:20	V	M	15	20	ND	BP10	F	A	T0	T
6/8/2022	16:25	V	L	15	20	ND	BP10	F	A	T0	T
6/8/2022	16:30	SG	U	15	60	ND	BP10	F	A	T0	T
6/8/2022	16:35	V	U	15	60	ND	BP10	F	A	T0	T
6/8/2022	16:40	V	U	15	60	ND	BP10	F	A	T0	T
6/9/2022	7:20	R	M	20	60	ND	BP10	F	A	T1	T
6/9/2022	7:25	R	M	20	60	ND	BP10	F	A	T1	T
6/9/2022	7:30	R	M	20	60	ND	BP10	F	A	T1	T
6/9/2022	7:35	R	M	20	60	ND	BP10	F	A	T1	T
6/9/2022	7:40	R	M	20	60	ND	BP10	F	A	T1	T
6/9/2022	7:45	R	M	20	60	ND	BP10	F	A	T1	T
6/9/2022	7:50	R	M	20	60	ND	BP10	F	A	T1	T
6/9/2022	7:55	T	M	20	60	ND	BP10	F	A	T1	T
6/9/2022	8:00	NA	NA	NA	NA	NA	BP10	F	A	T1	T
6/9/2022	8:05	NA	NA	NA	NA	NA	BP10	F	A	T1	T
6/9/2022	8:10	NA	NA	NA	NA	NA	BP10	F	A	T1	T
6/9/2022	8:15	NA	NA	NA	NA	NA	BP10	F	A	T1	T
6/9/2022	8:20	F	U	20	40	ND	BP10	F	A	T1	T
6/9/2022	8:25	F	U	20	40	ND	BP10	F	A	T1	T
6/9/2022	8:30	F	U	20	40	ND	BP10	F	A	T1	T
6/9/2022	8:35	NA	U	20	40	ND	BP10	F	A	T1	T
6/9/2022	8:40	V	L	20	20	ND	BP10	F	A	T1	T
6/9/2022	8:45	V	L	20	20	ND	BP10	F	A	T1	T
6/9/2022	8:50	T	T	10	20	ND	BP10	F	A	T1	T
6/9/2022	8:55	T	T	20	40	ND	BP10	F	A	T1	T
6/9/2022	9:00	V	M	10	20	10+	BP10	M	A	T1	T
6/9/2022	9:05	F	M	10	20	10	BP10	M	A	T1	T
6/9/2022	9:10	NA	NA	NA	NA	NA	BP10	M	A	T1	T
6/9/2022	9:15	NA	NA	NA	NA	NA	BP10	M	A	T1	T
6/9/2022	9:20	NA	NA	NA	NA	NA	BP10	M	A	T1	T
6/9/2022	9:25	T	M	25+	100	1	BP10	M	A	T1	T
6/9/2022	9:30	T	M	10	20	NA	BP10	M	A	T1	T
6/9/2022	9:35	NA	NA	NA	NA	NA	BP10	M	A	T1	T
6/9/2022	9:40	NA	NA	NA	NA	NA	BP10	M	A	T1	T
6/9/2022	9:45	NA	NA	NA	NA	NA	BP10	M	A	T1	T
6/9/2022	9:50	NA	NA	NA	NA	NA	BP10	M	A	T1	T
6/9/2022	9:55	NA	NA	NA	NA	NA	BP10	M	A	T1	T
6/9/2022	10:00	NA	NA	NA	NA	NA	BP10	M	A	T1	T
6/9/2022	10:05	NA	NA	NA	NA	NA	BP10	M	A	T1	T
6/9/2022	10:10	NA	NA	NA	NA	NA	BP10	M	A	T1	T
6/9/2022	10:15	T	L	25	40	10+	BP10	M	A	T1	T
6/9/2022	10:20	V	L	20	60	10+	BP10	M	A	T1	T
6/9/2022	10:25	V	L	20	60	10+	BP10	M	A	T1	T
6/9/2022	10:30	V	L	20	60	10+	BP10	M	A	T1	T
6/9/2022	10:35	V	M	25	60	10+	BP10	M	A	T1	T
6/9/2022	10:40	NA	NA	NA	NA	NA	BP10	M	A	T1	T
6/9/2022	10:45	NA	NA	NA	NA	NA	BP10	M	A	T1	T
6/9/2022	10:50	F	U	25	40	10	BP10	M	A	T1	T
6/9/2022	10:55	F	U	25	40	10	BP10	M	A	T1	T
6/9/2022	11:00	F	U	25	40	10	BP10	M	A	T1	T
6/9/2022	11:05	V	M	25+	60	10+	BP10	M	A	T1	T
6/9/2022	11:10	V	M	25+	60	10	BP10	M	A	T1	T
6/9/2022	11:15	SOC	L	25	40	0	BP10	M	A	T1	T
6/9/2022	11:20	T	NA	NA	NA	10	BP10	M	A	T1	T
6/9/2022	11:25	T	T	10	20	5	BP10	M	A	T1	T
6/9/2022	11:30	NA	NA	NA	NA	NA	BP10	M	A	T1	T
6/9/2022	11:35	F	M	20	40	NA	BP10	M	A	T1	T
6/9/2022	11:40	F	M	20	40	NA	BP10	M	A	T1	T
6/9/2022	11:45	F	M	20	40	NA	BP10	M	A	T1	T
6/9/2022	11:50	F	M	20	40	NA	BP10	M	A	T1	T
6/9/2022	11:55	V	M	20	40	NA	BP10	M	A	T1	T
6/9/2022	12:00	T	L	15	20	5	BP10	M	A	T1	T
6/9/2022	12:05	T	T	10	20	NA	BP10	M	A	T1	T
6/9/2022	12:10	V	T	15	20	5	BP10	M	A	T1	T
6/9/2022	12:15	V	T	15	20	5	BP10	M	A	T1	T
6/9/2022	12:20	V	T	15	20	5	BP10	M	A	T1	T
6/9/2022	12:25	F	T	15	20	10	BP10	M	A	T1	T
6/9/2022	12:30	V	T	NA	20	10	BP10	M	A	T1	T
6/9/2022	12:35	V	T	NA	20	10	BP10	M	A	T1	T
6/9/2022	12:40	V	T	NA	20	10	BP10	M	A	T1	T
6/9/2022	12:45	V	T	NA	20	10+	BP10	M	A	T1	T
6/9/2022	12:50	V	T	15	20	10+	BP10	M	A	T1	T
6/9/2022	12:55	V	T	15	20	10+	BP10	M	A	T1	T
6/9/2022	13:00	T	M	15	20	10+	BP10	M	A	T1	T
6/9/2022	13:05	F	M	15	20	10+	BP10	M	A	T1	T
6/9/2022	13:10	F	M	15	20	10+	BP10	M	A	T1	T
6/9/2022	13:15	T	T	20	20	5	BP10	M	A	T1	T
6/9/2022	13:20	T	T	15	20	10	BP10	M	A	T1	T
6/9/2022	13:25	T	L	15	40	5	BP10	M	A	T1	T
6/9/2022	13:30	V	L	15	40	10	BP10	M	A	T1	T
6/9/2022	13:35	V	L	15	40	10	BP10	M	A	T1	T
6/9/2022	13:40	V	L	15	40	10	BP10	M	A	T1	T
6/9/2022	13:45	T	NA	NA	NA	5	BP10	M	A	T1	T
6/9/2022	13:50	F	T	25	40	1	BP10	M	A	T1	T
6/9/2022	13:55	F	T	25	40	1	BP10	M	A	T1	T
6/9/2022	14:00	NA	M	15	60	5	BP10	M	A	T1	T
6/9/2022	14:05	T	M	15	20	5	BP10	M	A	T1	T
6/9/2022	14:10	V	T	15	20	10	BP10	M	A	T1	T
6/9/2022	14:15	T	L	20	40	5	BP10	M	A	T1	T
6/9/2022	14:20	T	NA	NA	NA	5	BP10	M	A	T1	T
6/9/2022	14:25	T	L	20	20	5	BP10	M	A	T1	T
6/9/2022	14:30	SG	L	20	20	NA	BP10	M	A	T1	T
6/9/2022	14:35	NA	NA	NA	NA	NA	BP10	M	A	T1	T
6/9/2022	14:40	V	M	25	60	10	BP10	M	A	T1	T
6/9/2022	14:45	T	NA	NA	NA	NA	BP10	M	A	T1	T
6/9/2022	14:50	NA	NA	NA	NA	NA	BP10	M	A	T1	T
6/9/2022	14:55	T	M	25	60	1	BP10	M	A	T1	T
6/9/2022	15:00	NA	M	25	60	NA	BP10	M	A	T1	T
6/9/2022	15:05	NA	M	25	60	NA	BP10	M	A	T1	T
6/9/2022	15:10	NA	M	25	60	NA	BP10	M	A	T1	T
6/9/2022	15:15	NA	M	25	60	NA	BP10	M	A	T1	T
6/9/2022	15:20	NA	M	25	60	NA	BP10	M	A	T1	T
6/9/2022	15:25	NA	M	25	60	NA	BP10	M	A	T1	T
6/9/2022	15:30	NA	M	25	60	NA	BP10	M	A	T1	T
6/9/2022	15:35	T	NA	NA	NA	NA	BP10	M	A	T1	T
6/9/2022	15:40	NA	NA	NA	NA	NA	BP10	M	A	T1	T
6/9/2022	15:45	NA	NA	NA	NA	NA	BP10	M	A	T1	T
6/9/2022	15:50	NA	NA	NA	NA	NA	BP10	M	A	T1	T
6/9/2022	15:55	NA	NA	NA	NA	NA	BP10	M	A	T1	T
6/9/2022	16:00	SOC	M	20	40	0	BP10	M	A	T1	T
6/9/2022	16:05	R	M	20	40	5	BP10	M	A	T1	T
6/9/2022	16:10	R	L	20	40	5	BP10	M	A	T1	T
6/9/2022	16:15	R	L	20	40	5	BP10	M	A	T1	T
6/9/2022	16:20	R	L	20	40	5	BP10	M	A	T1	T
6/9/2022	16:25	R	L	20	40	5	BP10	M	A	T1	T
6/9/2022	16:30	R	L	20	40	5	BP10	M	A	T1	T
6/9/2022	16:35	R	L	20	40	5	BP10	M	A	T1	T
6/9/2022	16:40	R	L	20	40	5	BP10	M	A	T1	T
6/10/2022	7:25	T	L	15	20	10	BP10	F	A	T1	T
6/10/2022	7:30	T	M	20	60	10	BP10	F	A	T1	T
6/10/2022	7:35	T	M	20	40	5	BP10	F	A	T1	T
6/10/2022	7:40	V	M	25	60	5	BP10	F	A	T1	T
6/10/2022	7:45	T	T	10	20	5	BP10	F	A	T1	T
6/10/2022	7:50	T	NV	NV	NV	NA	BP10	F	A	T1	T
6/10/2022	7:55	T	T	15	20	5	BP10	F	A	T1	T
6/10/2022	8:00	V	L	15	40	10	BP10	F	A	T1	T
6/10/2022	8:05	T	L	15	20	1	BP10	F	A	T1	T
6/10/2022	8:10	V	L	10	20	5	BP10	F	A	T1	T
6/10/2022	8:15	V	L	10	20	10	BP10	F	A	T1	T
6/10/2022	8:20	V	L	15	20	10	BP10	F	A	T1	T
6/10/2022	8:25	T	NA	NA	NA	NA	BP10	F	A	T1	T
6/10/2022	8:30	F	T	15	20	1	BP10	F	A	T1	T
6/10/2022	8:35	T	T	15	20	10	BP10	F	A	T1	T
6/10/2022	8:40	T	T	10	20	10	BP10	F	A	T1	T
6/10/2022	8:45	NV	NA	NA	NA	NA	BP10	F	A	T1	T
6/10/2022	8:50	F	M	20	40	5	BP10	F	A	T1	T
6/10/2022	8:55	F	M	20	40	5	BP10	F	A	T1	T
6/10/2022	9:00	F	M	20	40	10	BP10	F	A	T1	T
6/10/2022	9:05	F	M	10	40	10	BP10	F	A	T1	T
6/10/2022	9:10	V	L	10	20	5	BP10	F	A	T1	T
6/10/2022	9:15	T	L	15	20	10	BP10	F	A	T1	T
6/10/2022	9:20	T	T	20	20	10	BP10	F	A	T1	T
6/10/2022	9:25	T	NA	NA	NA	NA	BP10	F	A	T1	T
6/10/2022	9:30	NV	NA	NA	NA	NA	BP10	F	A	T1	T
6/10/2022	9:35	F	M	20	40	5	BP10	F	A	T1	T
6/10/2022	9:40	F	M	20	40	5	BP10	F	A	T1	T
6/10/2022	9:45	F	M	20	40	5	BP10	F	A	T1	T
6/10/2022	9:50	F	M	20	40	5	BP10	F	A	T1	T
6/10/2022	9:55	F	M	20	40	10	BP10	F	A	T1	T
6/10/2022	10:00	F	M	20	40	10	BP10	F	A	T1	T
6/10/2022	10:05	F	M	20	40	10	BP10	F	A	T1	T
6/10/2022	10:10	F	M	20	40	10	BP10	F	A	T1	T
6/10/2022	10:15	F	M	20	40	10	BP10	F	A	T1	T
6/10/2022	10:20	F	M	20	40	10	BP10	F	A	T1	T
6/10/2022	10:25	F	M	20	40	5	BP10	F	A	T1	T
6/10/2022	10:30	F	M	20	40	5	BP10	F	A	T1	T
6/10/2022	10:35	V	L	10	20	10+	BP10	F	A	T1	T
6/10/2022	10:40	V	T	15	20	10	BP10	F	A	T1	T
6/10/2022	10:45	T	T	NV	20	10	BP10	F	A	T1	T
6/10/2022	10:50	T	L	10	20	10+	BP10	F	A	T1	T
6/10/2022	10:55	V	T	10	20	NA	BP10	F	A	T1	T
6/10/2022	11:00	V	L	10	20	NA	BP10	F	A	T1	T
6/10/2022	11:05	T	T	10	20	NA	BP10	F	A	T1	T
6/10/2022	11:10	V	T	10	20	NA	BP10	F	A	T1	T
6/10/2022	11:15	T	T	15	20	NA	BP10	F	A	T1	T
6/10/2022	11:20	V	L	10	20	0	BP10	F	A	T1	T
6/10/2022	11:25	R	L	10	20	0	BP10	F	A	T1	T
6/10/2022	11:30	R	L	10	20	0	BP10	F	A	T1	T
6/10/2022	11:35	R	L	10	20	0	BP10	F	A	T1	T
6/10/2022	11:40	R	L	10	20	0	BP10	F	A	T1	T
6/10/2022	11:45	R	L	10	20	0	BP10	F	A	T1	T
6/10/2022	11:50	R	L	10	20	0	BP10	F	A	T1	T
6/10/2022	11:55	R	L	10	20	0	BP10	F	A	T1	T
6/10/2022	12:00	R	L	10	20	0	BP10	F	A	T1	T
6/10/2022	12:05	R	L	10	20	0	BP10	F	A	T1	T
6/10/2022	12:10	R	L	10	20	0	BP10	F	A	T1	T
6/10/2022	12:15	R	L	10	20	0	BP10	F	A	T1	T
6/10/2022	12:20	R	L	10	20	0	BP10	F	A	T1	T
6/10/2022	12:25	R	L	10	20	0	BP10	F	A	T1	T
6/10/2022	12:30	R	L	10	20	0	BP10	F	A	T1	T
6/10/2022	12:35	R	L	10	20	0	BP10	F	A	T1	T
6/10/2022	12:40	R	L	10	20	0	BP10	F	A	T1	T
6/10/2022	12:45	R	L	10	20	0	BP10	F	A	T1	T
6/10/2022	12:50	R	L	10	20	0	BP10	F	A	T1	T
6/10/2022	12:55	R	L	10	20	0	BP10	F	A	T1	T
6/10/2022	13:00	R	L	10	20	0	BP10	F	A	T1	T
6/10/2022	13:05	SOC	L	10	20	0	BP10	F	A	T1	T
6/10/2022	13:10	SOC	L	10	20	0	BP10	F	A	T1	T
6/10/2022	13:15	SOC	L	10	20	0	BP10	F	A	T1	T
6/10/2022	13:20	SG	L	10	20	0	BP10	F	A	T1	T
6/10/2022	13:25	SG	L	10	20	0	BP10	F	A	T1	T
6/10/2022	13:30	NV	NA	NA	NA	NA	BP10	F	A	T1	T
6/10/2022	13:35	NV	NA	NA	NA	NA	BP10	F	A	T1	T
6/10/2022	13:40	NV	NA	NA	NA	NA	BP10	F	A	T1	T
6/10/2022	13:45	NV	NA	NA	NA	NA	BP10	F	A	T1	T
6/10/2022	13:50	F	M	20	60	5	BP10	F	A	T1	T
6/10/2022	13:55	F	M	20	60	5	BP10	F	A	T1	T
6/10/2022	14:00	F	M	20	60	NA	BP10	F	A	T1	T
6/10/2022	14:05	V	L	10	20	10	BP10	F	A	T1	T
6/10/2022	14:10	NV	NA	NA	NA	NA	BP10	F	A	T1	T
6/10/2022	14:15	NV	NA	NA	NA	NA	BP10	F	A	T1	T
6/10/2022	14:20	T	L	15	20	10	BP10	F	A	T1	T
6/10/2022	14:25	T	M	15	20	NA	BP10	F	A	T1	T
6/10/2022	14:30	T	M	10	20	NA	BP10	F	A	T1	T
6/10/2022	14:35	V	L	20	40	1	BP10	F	A	T1	T
6/10/2022	14:40	T	M	15	20	5	BP10	F	A	T1	T
6/10/2022	14:45	V	T	15	20	1	BP10	F	A	T1	T
6/10/2022	14:50	T	T	15	20	10	BP10	F	A	T1	T
6/10/2022	14:55	T	T	15	20	10+	BP10	F	A	T1	T
6/10/2022	15:00	T	T	15	20	10+	BP10	F	A	T1	T
6/10/2022	15:05	T	T	15	20	10	BP10	F	A	T1	T
6/10/2022	15:10	T	T	NV	20	5	BP10	F	A	T1	T
6/10/2022	15:15	T	M	15	20	10	BP10	F	A	T1	T
6/10/2022	15:20	V	M	15	20	NA	BP10	F	A	T1	T
6/10/2022	15:25	F	L	10	20	10	BP10	F	A	T1	T
6/10/2022	15:30	NV	NA	NA	NA	NA	BP10	F	A	T1	T
6/10/2022	15:35	V	M	25	80	10	BP10	F	A	T1	T
6/10/2022	15:40	V	M	25	80	10	BP10	F	A	T1	T
6/10/2022	15:45	V	M	25	80	10	BP10	F	A	T1	T
6/10/2022	15:50	V	M	25	80	10	BP10	F	A	T1	T
6/10/2022	15:55	R	M	25	80	10	BP10	F	A	T1	T
6/10/2022	16:00	R	M	25	80	10	BP10	F	A	T1	T
6/10/2022	16:05	R	M	25	80	10	BP10	F	A	T1	T
6/10/2022	16:10	R	M	25	80	10	BP10	F	A	T1	T
6/10/2022	16:15	R	M	25	80	10	BP10	F	A	T1	T
6/10/2022	16:20	R	M	25	80	10	BP10	F	A	T1	T
6/10/2022	16:25	R	M	25	80	10	BP10	F	A	T1	T
6/10/2022	16:30	R	M	25	80	10	BP10	F	A	T1	T
6/10/2022	16:35	R	M	25	80	10	BP10	F	A	T1	T
6/20/2022	13:20	F	M	15	40	ND	BP2	F	A	T2	T
6/20/2022	13:25	F	M	15	40	ND	BP2	F	A	T2	T
6/20/2022	13:30	F	M	10	20	ND	BP2	F	A	T2	T
6/20/2022	13:35	T	NA	NA	NA	NA	BP2	F	A	T2	T
6/20/2022	13:40	NV	NA	NA	NA	NA	BP2	F	A	T2	T
6/20/2022	13:45	T	NA	NA	NA	NA	BP2	F	A	T2	T
6/20/2022	13:50	NV	NA	NA	NA	NA	BP2	F	A	T2	T
6/20/2022	13:55	NV	NA	NA	NA	NA	BP2	F	A	T2	T
6/20/2022	14:00	NV	NA	NA	NA	NA	BP2	F	A	T2	T
6/20/2022	14:05	NV	NA	NA	NA	NA	BP2	F	A	T2	T
6/20/2022	14:10	NV	NA	NA	NA	NA	BP2	F	A	T2	T
6/20/2022	14:15	NV	NA	NA	NA	NA	BP2	F	A	T2	T
6/20/2022	14:20	NV	NA	NA	NA	NA	BP2	F	A	T2	T
6/20/2022	14:25	NV	NA	NA	NA	NA	BP2	F	A	T2	T
6/20/2022	14:30	NV	NA	NA	NA	NA	BP2	F	A	T2	T
6/20/2022	14:35	NV	NA	NA	NA	NA	BP2	F	A	T2	T
6/20/2022	14:40	NV	NA	NA	NA	NA	BP2	F	A	T2	T
6/20/2022	14:45	NV	NA	NA	NA	NA	BP2	F	A	T2	T
6/20/2022	14:50	V	M	20	40	ND	BP2	F	A	T2	T
6/20/2022	14:55	V	M	20	40	ND	BP2	F	A	T2	T
6/20/2022	15:00	R	M	20	40	ND	BP2	F	A	T2	T
6/20/2022	15:05	R	M	20	40	ND	BP2	F	A	T2	T
6/20/2022	15:10	R	M	20	40	ND	BP2	F	A	T2	T
6/20/2022	15:15	R	M	20	40	ND	BP2	F	A	T2	T
6/20/2022	15:20	R	M	20	40	ND	BP2	F	A	T2	T
6/20/2022	15:25	R	M	20	40	ND	BP2	F	A	T2	T
6/20/2022	15:30	R	M	20	40	ND	BP2	F	A	T2	T
6/20/2022	15:35	R	M	20	40	ND	BP2	F	A	T2	T
6/20/2022	15:40	R	M	20	40	ND	BP2	F	A	T2	T
6/20/2022	15:45	R	M	20	40	ND	BP2	F	A	T2	T
6/20/2022	15:50	R	M	20	40	ND	BP2	F	A	T2	T
6/20/2022	15:55	R	M	20	40	ND	BP2	F	A	T2	T
6/20/2022	16:00	R	M	20	40	ND	BP2	F	A	T2	T
6/20/2022	16:05	R	M	20	40	ND	BP2	F	A	T2	T
6/20/2022	16:10	R	M	20	40	ND	BP2	F	A	T2	T
6/20/2022	16:15	R	M	20	40	ND	BP2	F	A	T2	T
6/21/2022	6:30	V	M	20	40	ND	BP2	F	A	T2	T
6/21/2022	6:35	T	NA	NA	NA	ND	BP2	F	A	T2	T
6/21/2022	6:40	F	L	20	40	ND	BP2	F	A	T2	T
6/21/2022	6:45	T	M	20	40	ND	BP2	F	A	T2	T
6/21/2022	6:50	T	M	15	20	ND	BP2	F	A	T2	T
6/21/2022	6:55	T	L	15	20	ND	BP2	F	A	T2	T
6/21/2022	7:00	V	L	20	20	ND	BP2	F	A	T2	T
6/21/2022	7:05	F	M	25	40	ND	BP2	F	A	T2	T
6/21/2022	7:10	F	M	25	40	ND	BP2	F	A	T2	T
6/21/2022	7:15	V	M	20	40	ND	BP2	F	A	T2	T
6/21/2022	7:20	V	M	20	40	ND	BP2	F	A	T2	T
6/21/2022	7:25	SG	M	20	40	ND	BP2	F	A	T2	T
6/21/2022	7:30	V	M	20	40	ND	BP2	F	A	T2	T
6/21/2022	7:35	R	M	20	40	ND	BP2	F	A	T2	T
6/21/2022	7:40	V	M	20	40	ND	BP2	F	A	T2	T
6/21/2022	7:45	V	M	20	40	ND	BP2	F	A	T2	T
6/21/2022	7:50	R	M	20	40	ND	BP2	F	A	T2	T
6/21/2022	7:55	R	M	20	40	ND	BP2	F	A	T2	T
6/21/2022	8:00	V	M	20	40	ND	BP2	F	A	T2	T
6/21/2022	8:05	V	M	20	40	ND	BP2	F	A	T2	T
6/21/2022	8:10	SG	M	20	40	ND	BP2	F	A	T2	T
6/21/2022	8:15	T	M	20	40	ND	BP2	F	A	T2	T
6/21/2022	8:20	V	M	20	20	ND	BP2	F	A	T2	T
6/21/2022	8:25	V	L	20	20	ND	BP2	F	A	T2	T
6/21/2022	8:30	F	L	20	20	ND	BP2	F	A	T2	T
6/21/2022	8:35	V	NA	NA	NA	ND	BP2	F	A	T2	T
6/21/2022	8:40	V	M	25+	100+	ND	BP2	F	A	T2	T
6/21/2022	8:45	V	M	25+	60	10+	BP2	F	A	T2	T
6/21/2022	8:50	V	L	20	20	10	BP2	F	A	T2	T
6/21/2022	8:55	SG	M	20	60	10	BP2	F	A	T2	T
6/21/2022	9:00	SOC	M	20	60	0	BP2	F	A	T2	T
6/21/2022	9:05	SOC	M	20	60	0	BP2	F	A	T2	T
6/21/2022	9:10	SOC	M	20	60	0	BP2	F	A	T2	T
6/21/2022	9:15	SG	M	20	60	1	BP2	F	A	T2	T
6/21/2022	9:20	F	M	20	20	10+	BP2	F	A	T2	T
6/21/2022	9:25	V	M	20	40	NA	BP2	F	A	T2	T
6/21/2022	9:30	F	M	20	40	10	BP2	F	A	T2	T
6/21/2022	9:35	F	M	20	40	10	BP2	F	A	T2	T
6/21/2022	9:40	V	M	20	40	5	BP2	F	A	T2	T
6/21/2022	9:45	F	M	20	40	5	BP2	F	A	T2	T
6/21/2022	9:50	R	M	20	40	5	BP2	F	A	T2	T
6/21/2022	9:55	R	M	20	40	5	BP2	F	A	T2	T
6/21/2022	10:00	R	M	20	40	5	BP2	F	A	T2	T
6/21/2022	10:05	V	L	20	20	10	BP2	F	A	T2	T
6/21/2022	10:10	NV	NA	NA	NA	NA	BP2	F	A	T2	T
6/21/2022	10:15	V	M	20	20	10+	BP2	F	A	T2	T
6/21/2022	10:20	V	L	20	40	10	BP2	F	A	T2	T
6/21/2022	10:25	T	T	20	20	5	BP2	F	A	T2	T
6/21/2022	10:30	F	M	20	40	1	BP2	F	A	T2	T
6/21/2022	10:35	F	M	20	40	1	BP2	F	A	T2	T
6/21/2022	10:40	V	T	20	20	10	BP2	F	A	T2	T
6/21/2022	10:45	V	T	20	20	10+	BP2	F	A	T2	T
6/21/2022	10:50	T	NA	20	NA	NA	BP2	F	A	T2	T
6/21/2022	10:55	V	T	20	20	10+	BP2	F	A	T2	T
6/21/2022	11:00	T	T	20	20	5	BP2	F	A	T2	T
6/21/2022	11:05	V	L	20	20	10+	BP2	F	A	T2	T
6/21/2022	11:10	V	M	20	20	10	BP2	F	A	T2	T
6/21/2022	11:15	T	T	20	40	5	BP2	F	A	T2	T
6/21/2022	11:20	NV	NA	NA	NA	NA	BP2	F	A	T2	T
6/21/2022	11:25	NV	NA	NA	NA	NA	BP2	F	A	T2	T
6/21/2022	11:30	NV	NA	NA	NA	NA	BP2	F	A	T2	T
6/21/2022	11:35	NV	NA	NA	NA	NA	BP2	F	A	T2	T
6/21/2022	11:40	F	U	20	60	5	BP2	F	A	T2	T
6/21/2022	11:45	F	U	20	60	5	BP2	F	A	T2	T
6/21/2022	11:50	F	U	20	60	5	BP2	F	A	T2	T
6/21/2022	11:55	F	U	20	60	5	BP2	F	A	T2	T
6/21/2022	12:00	F	U	20	60	5	BP2	F	A	T2	T
6/21/2022	12:05	F	U	20	60	5	BP2	F	A	T2	T
6/21/2022	12:10	T	NA	NA	NA	NA	BP2	F	A	T2	T
6/21/2022	12:15	NV	NA	NA	NA	NA	BP2	F	A	T2	T
6/21/2022	12:20	NV	NA	NA	NA	NA	BP2	F	A	T2	T
6/21/2022	12:25	V	U	25+	100+	10+	BP2	F	A	T2	T
6/21/2022	12:30	F	U	25+	100+	10+	BP2	F	A	T2	T
6/21/2022	12:35	F	U	25+	100+	10	BP2	F	A	T2	T
6/21/2022	12:40	F	M	25+	100+	5	BP2	F	A	T2	T
6/21/2022	12:45	F	M	25+	100+	5	BP2	F	A	T2	T
6/21/2022	12:50	F	M	25+	100+	5	BP2	F	A	T2	T
6/21/2022	12:55	F	M	25+	100+	5	BP2	F	A	T2	T
6/21/2022	13:00	V	M	25+	80	5	BP2	F	A	T2	T
6/21/2022	13:05	V	M	25+	80	5	BP2	F	A	T2	T
6/21/2022	13:10	V	M	25+	80	5	BP2	F	A	T2	T
6/21/2022	13:15	V	T	20	20	10	BP2	F	A	T2	T
6/21/2022	13:20	V	L	20	60	10	BP2	F	A	T2	T
6/21/2022	13:25	F	U	20	60	1	BP2	F	A	T2	T
6/21/2022	13:30	F	U	20	60	1	BP2	F	A	T2	T
6/21/2022	13:35	F	U	20	60	1	BP2	F	A	T2	T
6/21/2022	13:40	F	U	20	60	1	BP2	F	A	T2	T
6/21/2022	13:45	V	T	10	20	10	BP2	F	A	T2	T
6/21/2022	13:50	F	L	10	20	10+	BP2	F	A	T2	T
6/21/2022	13:55	V	T	10	20	10+	BP2	F	A	T2	T
6/21/2022	14:00	V	L	15	40	NA	BP2	F	A	T2	T
6/21/2022	14:05	V	L	15	40	NA	BP2	F	A	T2	T
6/21/2022	14:10	V	L	15	20	NA	BP2	F	A	T2	T
6/21/2022	14:15	V	L	15	20	5	BP2	F	A	T2	T
6/21/2022	14:20	T	NA	NA	NA	5	BP2	F	A	T2	T
6/21/2022	14:25	T	NA	25+	80	NA	BP2	F	A	T2	T
6/21/2022	14:30	NV	NA	NA	NA	NA	BP2	F	A	T2	T
6/21/2022	14:35	T	NA	NA	NA	5	BP2	F	A	T2	T
6/21/2022	14:40	SOC	L	20	20	0	BP2	F	A	T2	T
6/21/2022	14:45	T	NA	NA	NA	NA	BP2	F	A	T2	T
6/21/2022	14:50	V	L	20	20	5	BP2	F	A	T2	T
6/21/2022	14:55	V	T	20	20	5	BP2	F	A	T2	T
6/21/2022	15:00	V	M	20	40	5	BP2	F	A	T2	T
6/21/2022	15:05	V	M	20	40	1	BP2	F	A	T2	T
6/21/2022	15:10	R	M	20	40	1	BP2	F	A	T2	T
6/21/2022	15:15	R	M	20	40	1	BP2	F	A	T2	T
6/21/2022	15:20	R	M	20	40	1	BP2	F	A	T2	T
6/21/2022	15:25	R	M	20	40	1	BP2	F	A	T2	T
6/21/2022	15:30	R	M	20	40	1	BP2	F	A	T2	T
6/21/2022	15:35	R	M	20	40	1	BP2	F	A	T2	T
6/21/2022	15:40	R	M	20	40	1	BP2	F	A	T2	T
6/21/2022	15:45	R	M	20	40	1	BP2	F	A	T2	T
6/21/2022	15:50	R	M	20	40	1	BP2	F	A	T2	T
6/21/2022	15:55	R	M	20	40	1	BP2	F	A	T2	T
6/21/2022	16:00	R	M	20	40	1	BP2	F	A	T2	T
6/21/2022	16:05	R	M	20	40	0	BP2	F	A	T2	T
6/21/2022	16:10	R	M	20	40	0	BP2	F	A	T2	T
6/21/2022	16:15	SG	M	20	40	0	BP2	F	A	T2	T
6/21/2022	16:20	R	M	20	40	0	BP2	F	A	T2	T
6/21/2022	16:25	R	M	20	40	0	BP2	F	A	T2	T
6/21/2022	16:30	SOC	M	20	40	0	BP2	F	A	T2	T
6/21/2022	16:35	R	M	20	40	0	BP2	F	A	T2	T
6/22/2022	7:15	R	M	20	40	0	BP2	M	A	T2	T
6/22/2022	7:20	R	M	20	40	0	BP2	M	A	T2	T
6/22/2022	7:25	R	M	20	40	0	BP2	M	A	T2	T
6/22/2022	7:30	SG	M	20	40	5	BP2	M	A	T2	T
6/22/2022	7:35	SG	M	20	40	10	BP2	M	A	T2	T
6/22/2022	7:40	V	L	20	20	5	BP2	M	A	T2	T
6/22/2022	7:45	SG	L	20	20	10	BP2	M	A	T2	T
6/22/2022	7:50	F	M	20	20	5	BP2	M	A	T2	T
6/22/2022	7:55	SG	U	15	40	5	BP2	M	A	T2	T
6/22/2022	8:00	SG	U	15	40	5	BP2	M	A	T2	T
6/22/2022	8:05	SG	U	15	40	5	BP2	M	A	T2	T
6/22/2022	8:10	V	M	15	40	10	BP2	M	A	T2	T
6/22/2022	8:15	T	NA	NA	NA	10+	BP2	M	A	T2	T
6/22/2022	8:20	T	L	20	40	10	BP2	M	A	T2	T
6/22/2022	8:25	O	G			10+	BP2	M	A	T2	T
6/22/2022	8:30	NV	NA	NA	NA	NA	BP2	M	A	T2	T
6/22/2022	8:35	NV	NA	NA	NA	NA	BP2	M	A	T2	T
6/22/2022	8:40	NV	NA	NA	NA	NA	BP2	M	A	T2	T
6/22/2022	8:45	NV	NA	NA	NA	NA	BP2	M	A	T2	T
6/22/2022	8:50	F	M	10	20	NA	BP2	M	A	T2	T
6/22/2022	8:55	F	M	10	20	NA	BP2	M	A	T2	T
6/22/2022	9:00	T	T	25	40	NA	BP2	M	A	T2	T
6/22/2022	9:05	NV	M	25+	60	NA	BP2	M	A	T2	T
6/22/2022	9:10	NV	M	25+	60	NA	BP2	M	A	T2	T
6/22/2022	9:15	NV	NA	NA	NA	NA	BP2	M	A	T2	T
6/22/2022	9:20	T	M	25+	80	5	BP2	M	A	T2	T
6/22/2022	9:25	SG	M	25	40	NA	BP2	M	A	T2	T
6/22/2022	9:30	R	M	25+	80	NA	BP2	M	A	T2	T
6/22/2022	9:35	SG	M	25+	80	NA	BP2	M	A	T2	T
6/22/2022	9:40	R	M	25+	80	NA	BP2	M	A	T2	T
6/22/2022	9:45	R	M	25+	80	NA	BP2	M	A	T2	T
6/22/2022	9:50	SG	M	25+	80	1	BP2	M	A	T2	T
6/22/2022	9:55	SOC	M	25+	80	0	BP2	M	A	T2	T
6/22/2022	10:00	R	M	25+	80	0	BP2	M	A	T2	T
6/22/2022	10:05	SG	M	25+	80	1	BP2	M	A	T2	T
6/22/2022	10:10	F	T	25+	80	5	BP2	M	A	T2	T
6/22/2022	10:15	V	M	15	20	10+	BP2	M	A	T2	T
6/22/2022	10:20	V	M	10	20	10+	BP2	M	A	T2	T
6/22/2022	10:25	V	L	10	20	10+	BP2	M	A	T2	T
6/22/2022	10:30	T	M	10	20	5	BP2	M	A	T2	T
6/22/2022	10:35	NV	M	25+	60	10	BP2	M	A	T2	T
6/22/2022	10:40	T	T	25+	60	10	BP2	M	A	T2	T
6/22/2022	10:45	NV	M	25	40	10	BP2	M	A	T2	T
6/22/2022	10:50	NV	M	25	40	10	BP2	M	A	T2	T
6/22/2022	10:55	V	M	15	20	10	BP2	M	A	T2	T
6/22/2022	11:00	T	M	20	80	5	BP2	M	A	T2	T
6/22/2022	11:05	T	NA	NA	NA	10	BP2	M	A	T2	T
6/22/2022	11:10	T	M	20	20	5	BP2	M	A	T2	T
6/22/2022	11:15	F	M	10	20	1	BP2	M	A	T2	T
6/22/2022	11:20	T	NA	NA	NA	NA	BP2	M	A	T2	T
6/22/2022	11:25	V	M	20	40	5	BP2	M	A	T2	T
6/22/2022	11:30	V	L	25+	40	5	BP2	M	A	T2	T
6/22/2022	11:35	F	L	25+	40	5	BP2	M	A	T2	T
6/22/2022	11:40	T	NA	NA	NA	5	BP2	M	A	T2	T
6/22/2022	11:45	F	M	25+	100+	10	BP2	M	A	T2	T
6/22/2022	11:50	F	M	25+	100+	5	BP2	M	A	T2	T
6/22/2022	11:55	F	M	25+	100+	5	BP2	M	A	T2	T
6/22/2022	12:00	F	M	25+	100+	5	BP2	M	A	T2	T
6/22/2022	12:05	F	M	25+	100+	5	BP2	M	A	T2	T
6/22/2022	12:10	F	M	25+	100+	5	BP2	M	A	T2	T
6/22/2022	12:15	T	M	25+	100+	10+	BP2	M	A	T2	T
6/22/2022	12:20	T	NA	NA	NA	ND	BP2	M	A	T2	T
6/22/2022	12:25	V	T	10	20	ND	BP2	M	A	T2	T
6/22/2022	12:30	V	T	10	20	ND	BP2	M	A	T2	T
6/22/2022	12:35	V	T	10	20	ND	BP2	M	A	T2	T
6/22/2022	12:40	T	T	15	20	ND	BP2	M	A	T2	T
6/22/2022	12:45	T	T	NA	NA	ND	BP2	M	A	T2	T
6/22/2022	12:50	V	T	10	20	ND	BP2	M	A	T2	T
6/22/2022	12:55	V	T	10	20	ND	BP2	M	A	T2	T
6/22/2022	13:00	T	M	20	80	ND	BP2	M	A	T2	T
6/22/2022	13:05	F	M	15	20	ND	BP2	M	A	T2	T
6/22/2022	13:10	F	M	15	20	ND	BP2	M	A	T2	T
6/22/2022	13:15	V	T	15	20	ND	BP2	M	A	T2	T
6/22/2022	13:20	V	T	25	20	ND	BP2	M	A	T2	T
6/22/2022	13:25	T	T	NA	NA	ND	BP2	M	A	T2	T
6/22/2022	13:30	T	L	20	20	ND	BP2	M	A	T2	T
6/22/2022	13:35	V	T	15	20	ND	BP2	M	A	T2	T
6/22/2022	13:40	F	M	15	20	ND	BP2	M	A	T2	T
6/22/2022	13:45	F	M	15	20	ND	BP2	M	A	T2	T
6/22/2022	13:50	NV	NA	NA	NA	NA	BP2	M	A	T2	T
6/22/2022	13:55	T	M	15	20	ND	BP2	M	A	T2	T
6/22/2022	14:00	V	L	15	20	ND	BP2	M	A	T2	T
6/22/2022	14:05	V	T	20	40	ND	BP2	M	A	T2	T
6/22/2022	14:10	T	L	15	20	ND	BP2	M	A	T2	T
6/22/2022	14:15	SG	L	20	40	ND	BP2	M	A	T2	T
6/22/2022	14:20	V	L	20	40	ND	BP2	M	A	T2	T
6/22/2022	14:25	R	L	20	40	ND	BP2	M	A	T2	T
6/22/2022	14:30	V	M	20	20	ND	BP2	M	A	T2	T
6/22/2022	14:35	V	T	25	40	ND	BP2	M	A	T2	T
6/22/2022	14:40	T	NA	NA	NA	ND	BP2	M	A	T2	T
6/23/2022	7:30	R	M	25	60	ND	BP2	F	A	T2	T
6/23/2022	7:35	V	L	15	20	ND	BP2	F	A	T2	T
6/23/2022	7:40	F	M	15	20	ND	BP2	F	A	T2	T
6/23/2022	7:45	V	T	15	40	ND	BP2	F	A	T2	T
6/23/2022	7:50	V	M	15	40	ND	BP2	F	A	T2	T
6/23/2022	7:55	V	M	15	40	ND	BP2	F	A	T2	T
6/23/2022	8:00	V	M	15	40	ND	BP2	F	A	T2	T
6/23/2022	8:05	SG	M	15	40	ND	BP2	F	A	T2	T
6/23/2022	8:10	R	M	15	40	ND	BP2	F	A	T2	T
6/23/2022	8:15	V	M	10	40	ND	BP2	F	A	T2	T
6/23/2022	8:20	V	M	10	40	ND	BP2	F	A	T2	T
6/23/2022	8:25	T	M	15	40	ND	BP2	F	A	T2	T
6/23/2022	8:30	V	M	20	60	ND	BP2	F	A	T2	T
6/23/2022	8:35	V	M	20	60	ND	BP2	F	A	T2	T
6/23/2022	8:40	V	T	20	80	ND	BP2	F	A	T2	T
6/23/2022	8:45	V	T	15	20	ND	BP2	F	A	T2	T
6/23/2022	8:50	NV	NA	NA	NA	NA	BP2	F	A	T2	T
6/23/2022	8:55	NV	NA	NA	NA	NA	BP2	F	A	T2	T
6/23/2022	9:00	F	M	15	60	ND	BP2	F	A	T2	T
6/23/2022	9:05	T	T	20	40	ND	BP2	F	A	T2	T
6/23/2022	9:10	T	M	10	20	ND	BP2	F	A	T2	T
6/23/2022	9:15	F	M	10	20	ND	BP2	F	A	T2	T
6/23/2022	9:20	V	M	20	40	ND	BP2	F	A	T2	T
6/23/2022	9:25	V	M	15	20	ND	BP2	F	A	T2	T
6/23/2022	9:30	T	M	20	40	ND	BP2	F	A	T2	T
6/23/2022	9:35	T	M	20	40	ND	BP2	F	A	T2	T
6/23/2022	9:40	T	M	15	60	ND	BP2	F	A	T2	T
6/23/2022	9:45	T	T	20	40	ND	BP2	F	A	T2	T
6/23/2022	9:50	T	M	25	40	ND	BP2	F	A	T2	T
6/23/2022	9:55	F	L	20	40	ND	BP2	F	A	T2	T
6/23/2022	10:00	V	M	20	40	ND	BP2	F	A	T2	T
6/23/2022	10:05	T	M	20	40	ND	BP2	F	A	T2	T
6/23/2022	10:10	F	M	20	40	ND	BP2	F	A	T2	T
6/23/2022	10:15	T	M	10	20	ND	BP2	F	A	T2	T
6/23/2022	10:20	T	T	15	20	ND	BP2	F	A	T2	T
6/23/2022	10:25	T	T	10	20	ND	BP2	F	A	T2	T
6/23/2022	10:30	V	T	10	20	ND	BP2	F	A	T2	T
6/23/2022	10:35	T	T	NA	NA	ND	BP2	F	A	T2	T
6/23/2022	10:40	T	L	10	20	ND	BP2	F	A	T2	T
6/23/2022	10:45	T	NA	NA	NA	ND	BP2	F	A	T2	T
6/23/2022	10:50	F	M	25	60	ND	BP2	F	A	T2	T
6/23/2022	10:55	F	M	25	60	ND	BP2	F	A	T2	T
6/23/2022	11:00	F	M	25	60	ND	BP2	F	A	T2	T
6/23/2022	11:05	F	M	25	60	ND	BP2	F	A	T2	T
6/23/2022	11:10	F	M	25	60	ND	BP2	F	A	T2	T
6/23/2022	11:15	F	M	25	60	ND	BP2	F	A	T2	T
6/23/2022	11:20	NV	NA	NA	NA	NA	BP2	F	A	T2	T
6/23/2022	11:25	NV	NA	NA	NA	NA	BP2	F	A	T2	T
6/23/2022	11:30	NV	NA	NA	NA	NA	BP2	F	A	T2	T
6/23/2022	11:35	NV	NA	NA	NA	NA	BP2	F	A	T2	T
6/23/2022	11:40	F	M	20	40	ND	BP2	F	A	T2	T
6/23/2022	11:45	F	M	20	40	ND	BP2	F	A	T2	T
6/23/2022	11:50	T	L	10	20	ND	BP2	F	A	T2	T
6/23/2022	11:55	T	L	10	20	ND	BP2	F	A	T2	T
6/23/2022	12:00	NV	NA	NA	NA	NA	BP2	F	A	T2	T
6/23/2022	12:05	NV	NA	NA	NA	NA	BP2	F	A	T2	T
6/23/2022	12:10	NV	NA	NA	NA	NA	BP2	F	A	T2	T
6/23/2022	12:15	T	T	NA	20	ND	BP2	F	A	T2	T
6/23/2022	12:20	T	M	15	20	10+	BP2	F	A	T2	T
6/23/2022	12:25	T	M	20	40	10	BP2	F	A	T2	T
6/23/2022	12:30	T	NA	NA	NA	5	BP2	F	A	T2	T
6/23/2022	12:35	F	M	20	40	5	BP2	F	A	T2	T
6/23/2022	12:40	V	M	20	60	5	BP2	F	A	T2	T
6/23/2022	12:45	V	M	20	60	5	BP2	F	A	T2	T
6/23/2022	12:50	R	M	20	60	5	BP2	F	A	T2	T
6/23/2022	12:55	R	M	20	60	5	BP2	F	A	T2	T
6/23/2022	13:00	R	M	20	60	5	BP2	F	A	T2	T
6/23/2022	13:05	T	NA	NA	NA	NA	BP2	F	A	T2	T
6/23/2022	13:10	NV	NA	NA	NA	NA	BP2	F	A	T2	T
6/23/2022	13:15	NV	NA	NA	NA	NA	BP2	F	A	T2	T
6/23/2022	13:20	R	M	25	60	5	BP2	F	A	T2	T
6/23/2022	13:25	R	M	25	60	5	BP2	F	A	T2	T
6/23/2022	13:30	SG	M	25	60	5	BP2	F	A	T2	T
6/23/2022	13:35	R	M	25	60	5	BP2	F	A	T2	T
6/23/2022	13:40	R	M	25	60	10	BP2	F	A	T2	T
6/23/2022	13:45	R	M	25	60	10	BP2	F	A	T2	T
6/23/2022	13:50	R	M	25	60	10	BP2	F	A	T2	T
6/23/2022	13:55	V	M	25	60	1	BP2	F	A	T2	T
6/23/2022	14:00	V	M	25	60	1	BP2	F	A	T2	T
6/23/2022	14:05	SOC	M	25	60	0	BP2	F	A	T2	T
6/23/2022	14:10	R	M	25	60	0	BP2	F	A	T2	T
6/23/2022	14:15	R	M	25	60	0	BP2	F	A	T2	T
6/23/2022	14:20	SG	M	25	60	0	BP2	F	A	T2	T
6/23/2022	14:25	T	M	20	40	5	BP2	F	A	T2	T
6/23/2022	14:30	V	M	15	20	5	BP2	F	A	T2	T
6/23/2022	14:35	V	M	15	20	5	BP2	F	A	T2	T
6/23/2022	14:40	V	M	20	40	10	BP2	F	A	T2	T
6/23/2022	14:45	V	M	20	40	10	BP2	F	A	T2	T
6/23/2022	14:50	R	M	20	40	0	BP2	F	A	T2	T
6/23/2022	14:55	R	M	20	40	0	BP2	F	A	T2	T
6/23/2022	15:00	R	M	20	40	0	BP2	F	A	T2	T
6/23/2022	15:05	R	M	20	40	0	BP2	F	A	T2	T
6/23/2022	15:10	R	M	20	40	0	BP2	F	A	T2	T
6/23/2022	15:15	R	M	20	40	0	BP2	F	A	T2	T
6/23/2022	15:20	R	M	20	40	0	BP2	F	A	T2	T
6/23/2022	15:25	R	M	20	40	0	BP2	F	A	T2	T
6/23/2022	15:30	R	M	20	40	0	BP2	F	A	T2	T
6/23/2022	15:35	R	M	20	40	0	BP2	F	A	T2	T
6/23/2022	15:40	R	M	20	40	0	BP2	F	A	T2	T
6/23/2022	15:45	R	M	20	40	0	BP2	F	A	T2	T
6/23/2022	15:50	R	M	20	40	0	BP2	F	A	T2	T
6/23/2022	15:55	R	M	20	40	0	BP2	F	A	T2	T
6/23/2022	16:00	R	M	20	40	0	BP2	F	A	T2	T
6/23/2022	16:05	R	M	20	40	0	BP2	F	A	T2	T
6/23/2022	16:10	R	M	20	40	0	BP2	F	A	T2	T
6/23/2022	16:15	R	M	20	40	0	BP2	F	A	T2	T
6/23/2022	16:20	R	M	20	40	0	BP2	F	A	T2	T
6/23/2022	16:25	R	M	20	40	0	BP2	F	A	T2	T
6/23/2022	16:30	R	M	20	40	0	BP2	F	A	T2	T
6/23/2022	16:35	R	M	20	40	0	BP2	F	A	T2	T
6/24/2022	6:30	R	M	20	40	0	BP2	M	A	T2	T
6/24/2022	6:35	R	M	20	40	0	BP2	M	A	T2	T
6/24/2022	6:40	R	M	20	40	0	BP2	M	A	T2	T
6/24/2022	6:45	R	M	20	40	0	BP2	M	A	T2	T
6/24/2022	6:50	R	M	20	40	0	BP2	M	A	T2	T
6/24/2022	6:55	R	M	20	40	0	BP2	M	A	T2	T
6/24/2022	7:00	R	M	20	40	0	BP2	M	A	T2	T
6/24/2022	7:05	R	M	20	40	0	BP2	M	A	T2	T
6/24/2022	7:10	R	M	20	40	0	BP2	M	A	T2	T
6/24/2022	7:15	R	M	20	40	0	BP2	M	A	T2	T
6/24/2022	7:20	R	M	20	40	0	BP2	M	A	T2	T
6/24/2022	7:25	R	M	20	40	0	BP2	M	A	T2	T
6/24/2022	7:30	R	M	20	40	0	BP2	M	A	T2	T
6/24/2022	7:35	R	M	20	40	0	BP2	M	A	T2	T
6/24/2022	7:40	R	M	20	40	0	BP2	M	A	T2	T
6/24/2022	7:45	R	M	20	40	0	BP2	M	A	T2	T
6/24/2022	7:50	R	M	20	40	0	BP2	M	A	T2	T
6/24/2022	7:55	R	M	20	40	0	BP2	M	A	T2	T
6/24/2022	8:00	T	M	15	20	10	BP2	M	A	T2	T
6/24/2022	8:05	F	M	15	20	10	BP2	M	A	T2	T
6/24/2022	8:10	F	M	10	20	10	BP2	M	A	T2	T
6/24/2022	8:15	V	M	10	20	5	BP2	M	A	T2	T
6/24/2022	8:20	T	NA	NA	NA	5	BP2	M	A	T2	T
6/24/2022	8:25	T	M	15	20	10	BP2	M	A	T2	T
6/24/2022	8:30	V	M	20	40	10	BP2	M	A	T2	T
6/24/2022	8:35	T	M	20	40	5	BP2	M	A	T2	T
6/24/2022	8:40	V	M	10	20	5	BP2	M	A	T2	T
6/24/2022	8:45	V	T	10	20	10	BP2	M	A	T2	T
6/24/2022	8:50	F	T	10	20	10	BP2	M	A	T2	T
6/24/2022	8:55	F	T	10	20	10	BP2	M	A	T2	T
6/24/2022	9:00	F	T	10	20	10+	BP2	M	A	T2	T
6/24/2022	9:05	T	NA	NA	NA	NA	BP2	M	A	T2	T
6/24/2022	9:10	V	M	20	60	5	BP2	M	A	T2	T
6/24/2022	9:15	T	M	20	40	5	BP2	M	A	T2	T
6/24/2022	9:20	NV	M	20	60	10	BP2	M	A	T2	T
6/24/2022	9:25	NV	M	20	60	10	BP2	M	A	T2	T
6/24/2022	9:30	V	T	NA	20	10	BP2	M	A	T2	T
6/24/2022	9:35	T	NA	NA	NA	NA	BP2	M	A	T2	T
6/24/2022	9:40	NV	M	25	60	NA	BP2	M	A	T2	T
6/24/2022	9:45	NV	M	25	60	NA	BP2	M	A	T2	T
6/24/2022	9:50	F	M	25	80	5	BP2	M	A	T2	T
6/24/2022	9:55	F	M	25	80	5	BP2	M	A	T2	T
6/24/2022	10:00	F	M	25	80	5	BP2	M	A	T2	T
6/24/2022	10:05	F	M	25	80	5	BP2	M	A	T2	T
6/24/2022	10:10	F	M	25	40	5	BP2	M	A	T2	T
6/24/2022	10:15	V	L	15	40	10	BP2	M	A	T2	T
6/24/2022	10:20	V	M	15	40	10	BP2	M	A	T2	T
6/24/2022	10:25	T	M	20	40	NA	BP2	M	A	T2	T
6/24/2022	10:30	T	M	10	20	5	BP2	M	A	T2	T
6/24/2022	10:35	V	M	20	20	5	BP2	M	A	T2	T
6/24/2022	10:40	R	M	25	40	1	BP2	M	A	T2	T
6/24/2022	10:45	R	M	25	60	1	BP2	M	A	T2	T
6/24/2022	10:50	R	M	25	60	1	BP2	M	A	T2	T
6/24/2022	10:55	R	M	25	60	1	BP2	M	A	T2	T
6/24/2022	11:00	R	M	25	60	1	BP2	M	A	T2	T
6/24/2022	11:05	R	M	25	60	1	BP2	M	A	T2	T
6/24/2022	11:10	R	M	25	60	1	BP2	M	A	T2	T
6/24/2022	11:15	R	M	25	60	1	BP2	M	A	T2	T
6/24/2022	11:20	R	M	25	60	1	BP2	M	A	T2	T
6/24/2022	11:25	R	M	25	60	1	BP2	M	A	T2	T
6/24/2022	11:30	R	M	25	60	1	BP2	M	A	T2	T
6/24/2022	11:35	R	M	25	60	1	BP2	M	A	T2	T
6/24/2022	11:40	R	M	25	60	1	BP2	M	A	T2	T
6/24/2022	11:45	R	M	25	60	1	BP2	M	A	T2	T
6/24/2022	11:50	R	M	25	60	1	BP2	M	A	T2	T
6/24/2022	11:55	R	M	25	60	1	BP2	M	A	T2	T
6/24/2022	12:00	R	M	25	60	1	BP2	M	A	T2	T
6/24/2022	12:05	R	M	25	60	1	BP2	M	A	T2	T
6/24/2022	12:10	R	M	25	60	1	BP2	M	A	T2	T
6/27/2022	7:15	R	L	15	40	0	BP10	M	A	T2	T
6/27/2022	7:20	R	L	15	40	0	BP10	M	A	T2	T
6/27/2022	7:25	R	L	15	40	0	BP10	M	A	T2	T
6/27/2022	7:30	R	L	15	40	0	BP10	M	A	T2	T
6/27/2022	7:35	R	L	15	40	0	BP10	M	A	T2	T
6/27/2022	7:40	R	L	15	40	0	BP10	M	A	T2	T
6/27/2022	7:45	T	M	10	40	5	BP10	M	A	T2	T
6/27/2022	7:50	V	T	10	20	5	BP10	M	A	T2	T
6/27/2022	7:55	T	NV	NV	NV	NA	BP10	M	A	T2	T
6/27/2022	8:00	NV	NA	NA	NA	NA	BP10	M	A	T2	T
6/27/2022	8:05	NV	NA	NA	NA	NA	BP10	M	A	T2	T
6/27/2022	8:10	SG	L	20	80	5	BP10	M	A	T2	T
6/27/2022	8:15	V	L	20	20	NA	BP10	M	A	T2	T
6/27/2022	8:20	F	T	10	20	10	BP10	M	A	T2	T
6/27/2022	8:25	V	L	15	40	10	BP10	M	A	T2	T
6/27/2022	8:30	F	U	20	60	10	BP10	M	A	T2	T
6/27/2022	8:35	F	U	20	60	10	BP10	M	A	T2	T
6/27/2022	8:40	F	M	20	40	NA	BP10	M	A	T2	T
6/27/2022	8:45	NV	NA	25	60	10	BP10	M	A	T2	T
6/27/2022	8:50	NV	NA	25	60	10	BP10	M	A	T2	T
6/27/2022	8:55	NV	NA	25	60	5	BP10	M	A	T2	T
6/27/2022	9:00	NV	L	25	60	5	BP10	M	A	T2	T
6/27/2022	9:05	NV	NA	25	60	5	BP10	M	A	T2	T
6/27/2022	9:10	R	M	25	60	5	BP10	M	A	T2	T
6/27/2022	9:15	R	M	25	60	5	BP10	M	A	T2	T
6/27/2022	9:20	V	M	25	60	5	BP10	M	A	T2	T
6/27/2022	9:25	T	M	25	40	5	BP10	M	A	T2	T
6/27/2022	9:30	T	T	25	40	5	BP10	M	A	T2	T
6/27/2022	9:35	T	T	10	20	5	BP10	M	A	T2	T
6/27/2022	9:40	T	NV	NV	NV	NA	BP10	M	A	T2	T
6/27/2022	9:45	V	U	20	40	1	BP10	M	A	T2	T
6/27/2022	9:50	V	T	15	20	10+	BP10	M	A	T2	T
6/27/2022	9:55	T	T	15	20	10	BP10	M	A	T2	T
6/27/2022	10:00	F	M	25	40	5	BP10	M	A	T2	T
6/27/2022	10:05	T	T	25	60	NA	BP10	M	A	T2	T
6/27/2022	10:10	F	M	25	60	5	BP10	M	A	T2	T
6/27/2022	10:15	F	M	25	60	10	BP10	M	A	T2	T
6/27/2022	10:20	F	M	25	60	10	BP10	M	A	T2	T
[truncated: 2,617 more rows]
