# Supplementary material for: Response of diademed sifaka (Propithecus diadema) to fosa (Cryptoprocta ferox) predation in the Betampona Strict Nature Reserve, Madagascar
Source: Ecol Evol. 2024 Apr 9;14(4):e11248. doi: 10.1002/ece3.11248 (PMC11004663; doi:10.1002/ece3.11248)
Supplement: Supplementary file 1 — Data S1. [file ECE3-14-e11248-s001.zip › behav_AllOcc.csv]

Group	Focal	Date	start_observation	end_observation	Behavior	Start	end
BP2	Ruth	6/1/2022	6:55	16:40	Zz	8:17	8:36
BP2	Ruth	6/1/2022	6:55	16:40	Cc	7:05	7:06
BP2	Ruth	6/1/2022	6:55	16:40	Cc	7:36	7:37
BP2	Ruth	6/1/2022	6:55	16:40	Cc	10:59	11:00
BP2	Ruth	6/1/2022	6:55	16:40	M	11:20	11:21
BP10	ONJA	6/8/2022	6:50	16:40	Zz	12:17	12:18
BP10	ONJA	6/8/2022	6:50	16:40	Zz	12:20	12:21
BP10	ONJA	6/8/2022	6:50	16:40	Rr	7:46	7:47
BP10	ONJA	6/8/2022	6:50	16:40	M	9:56	9:57
BP10	ONJA	6/8/2022	6:50	16:40	Cc	11:18	11:19
BP3_1	Maradona	2/27/2023	14:50	17:25	Zz	17:00	17:03
BP3_1	Maradona	2/27/2023	14:50	17:25	M	14:51	14:52
BP3_1	Maradona	2/27/2023	14:50	17:25	M	14:52	14:53
BP3_1	Maradona	2/27/2023	14:50	17:25	G	14:53	14:54
BP3_1	Maradona	2/27/2023	14:50	17:25	Cc	16:10	16:11
BP3_1	Maradona	2/27/2023	14:50	17:25	G	16:13	16:14
BP3_1	Maradona	2/27/2023	14:50	17:25	M	16:16	16:17
BP3_1	Maradona	2/27/2023	14:50	17:25	Cc	16:18	16:19
BP3_2	Maradona	8/16/2023	8:05	16:45	Cc	10:12	10:13
BP3_2	Maradona	8/16/2023	8:05	16:45	Zz	12:47	12:59
BP3_2	Maradona	8/16/2023	8:05	16:45	M	8:11	8:12
BP3_2	Maradona	8/16/2023	8:05	16:45	Cc	8:13	8:14
BP3_2	Maradona	8/16/2023	8:45	16:45	M	8:58	8:59
BP3_2	Maradona	8/16/2023	8:45	16:45	Cc	9:52	9:53
BP3_2	Maradona	8/16/2023	8:05	16:45	Cc	10:02	10:03
BP3_2	Maradona	8/16/2023	8:05	16:45	Cc	10:03	10:04
BP3_2	Maradona	8/16/2023	8:45	16:45	Cc	10:06	10:07
BP3_2	Maradona	8/16/2023	8:45	16:45	Cc	10:10	10:11
BP3_2	Maradona	8/16/2023	8:05	16:45	M	10:30	10:31
BP3_2	Maradona	8/16/2023	8:45	16:45	Cc	11:55	11:56
BP3_2	Maradona	8/16/2023	8:05	16:45	Cc	11:59	12:00
BP3_2	Maradona	8/16/2023	8:05	16:45	Cc	12:08	12:09
BP3_2	Maradona	8/16/2023	8:45	16:45	Cc	12:12	12:13
BP3_2	Maradona	8/16/2023	8:05	16:45	Cc	12:14	12:15
BP3_2	Maradona	8/16/2023	8:05	16:45	Cc	12:41	12:42
BP3_2	Maradona	8/16/2023	8:45	16:45	M	12:46	12:47
BP3_2	Maradona	8/16/2023	8:05	16:45	Cc	12:46	12:47
BP3_2	Maradona	8/16/2023	8:45	16:45	Zz	13:44	13:45
BP3_2	Maradona	8/16/2023	8:05	16:45	M	16:14	16:15
