# Supplementary material for: Response of diademed sifaka (Propithecus diadema) to fosa (Cryptoprocta ferox) predation in the Betampona Strict Nature Reserve, Madagascar
Source: Ecol Evol. 2024 Apr 9;14(4):e11248. doi: 10.1002/ece3.11248 (PMC11004663; doi:10.1002/ece3.11248)
Supplement: Supplementary file 1 — Data S1. [file ECE3-14-e11248-s001.zip › BEHAV_FREQ_WIDE.CSV]

DATE	GROUP	ATTACK	PHASE	count	F	NV	O	R	SG	SOC	T	V	DPL_m	h	DPL_m.h
5/9/2022	BP10	B	PRE	117	0.17	0.23	0	0.23	0.03	0	0.15	0.19	1196	9.75	123
5/10/2022	BP10	B	PRE	117	0.12	0.16	0	0.26	0.03	0	0.11	0.32	1044	9.75	107
5/11/2022	BP10	B	PRE	88	0.26	0.17	0	0.14	0.02	0	0.25	0.16	788	7.33	107
5/12/2022	BP10	B	PRE	116	0.16	0.25	0.01	0.15	0.02	0	0.26	0.16	1435	9.67	148
5/13/2022	BP10	B	PRE	87	0.16	0.37	0	0.21	0.01	0	0.17	0.08	881	7.25	122
6/7/2022	BP10	B	PRE	116	0.13	0.35	0.01	0.2	0	0.01	0.13	0.17	1193	9.67	123
6/8/2022	BP10	A	T0	53	0.02	0	0	0.19	0.02	0	0.02	0.76	172	4.42	39
6/8/2022	BP10	B	PRE	56	0.3	0.04	0	0.27	0.05	0	0.18	0.16	631	4.67	135
6/9/2022	BP10	A	T1	80	0.2	0	0	0.19	0.01	0.03	0.28	0.3	1030	6.67	155
6/10/2022	BP10	A	T1	111	0.19	0.08	0	0.26	0.02	0.03	0.24	0.18	1173	9.25	127
6/27/2022	BP10	A	T2	112	0.15	0.18	0	0.38	0.03	0.03	0.13	0.12	1161	9.33	124
6/28/2022	BP10	A	T2	99	0.19	0.27	0	0.28	0.01	0	0.1	0.14	1078	8.25	131
6/30/2022	BP10	A	T2	80	0.11	0.56	0	0.09	0	0	0.08	0.16	793	6.67	119
7/1/2022	BP10	A	T2	96	0.16	0.17	0.01	0.34	0.01	0.02	0.12	0.18	779	8	97
5/16/2022	BP2	B	PRE	42	0.12	0.17	0	0.17	0.02	0	0.29	0.24	344	3.5	98
5/17/2022	BP2	B	PRE	13	0	0	0	0.92	0	0	0.08	0	15	1.08	14
5/18/2022	BP2	B	PRE	114	0.19	0.25	0	0.25	0.03	0	0.23	0.06	1317	9.5	139
5/19/2022	BP2	B	PRE	47	0.43	0.06	0	0.06	0	0	0.3	0.15	490	3.92	125
5/31/2022	BP2	B	PRE	95	0.06	0	0	0.19	0.06	0	0.33	0.36	889	7.92	112
6/1/2022	BP2	A	T0	88	0.16	0.22	0	0.19	0	0	0.07	0.36	157	7.33	21
6/1/2022	BP2	B	PRE	13	0.46	0	0	0.15	0.08	0	0.31	0	394	1.08	364
6/2/2022	BP2	A	T1	107	0.21	0.79	0	0	0	0	0	0	160	8.92	18
6/20/2022	BP2	A	T2	36	0.08	0.36	0	0.44	0	0	0.06	0.06	358	3	119
6/21/2022	BP2	A	T2	122	0.22	0.07	0	0.18	0.04	0.04	0.12	0.34	914	10.17	90
6/22/2022	BP2	A	T2	90	0.18	0.12	0.01	0.09	0.12	0.01	0.23	0.23	956	7.5	127
6/23/2022	BP2	A	T2	110	0.13	0.1	0	0.32	0.03	0.01	0.21	0.21	1230	9.17	134
6/24/2022	BP2	A	T2	69	0.15	0.06	0	0.54	0	0	0.13	0.13	335	5.75	58
2/6/2023	BP3_1	B	PRE	29	0.66	0.03	0	0	0.03	0	0.24	0.03	330	2.42	137
2/7/2023	BP3_1	B	PRE	121	0.32	0.01	0	0.37	0.04	0.01	0.17	0.07	881	10.08	87
2/8/2023	BP3_1	B	PRE	110	0.31	0.14	0	0.26	0.04	0	0.17	0.09	1218	9.17	133
2/9/2023	BP3_1	B	PRE	120	0.28	0.11	0.03	0.17	0.04	0.04	0.23	0.1	1328	10	133
2/27/2023	BP3_1	A	T0	6	0	0.83	0	0	0	0	0.17	0	73	0.5	146
2/27/2023	BP3_1	B	PRE	26	0.39	0	0	0.35	0.04	0	0.15	0.08	163	2.17	75
2/28/2023	BP3_1	A	T1	127	0.37	0.03	0.02	0.07	0.09	0.06	0.18	0.18	1089	10.58	103
3/1/2023	BP3_1	A	T1	133	0.35	0.02	0	0.24	0.05	0.06	0.16	0.14	1129	11.08	102
3/2/2023	BP3_1	A	T1	130	0.34	0.02	0	0.28	0.01	0.03	0.19	0.14	1158	10.83	107
3/3/2023	BP3_1	A	T1	65	0.29	0.29	0	0.25	0	0.03	0.08	0.06	516	5.42	95
3/20/2023	BP3_1	A	T2	35	0.34	0.17	0	0.03	0	0	0.31	0.14	569	2.92	195
3/21/2023	BP3_1	A	T2	124	0.24	0.13	0	0.31	0.01	0	0.21	0.11	1262	10.33	122
3/22/2023	BP3_1	A	T2	122	0.43	0.04	0.01	0.14	0.04	0.01	0.17	0.16	1272	10.17	125
3/23/2023	BP3_1	A	T2	123	0.42	0.07	0.01	0.11	0	0.02	0.25	0.13	1409	10.25	137
3/24/2023	BP3_1	A	T2	62	0.37	0.11	0	0.16	0.02	0	0.15	0.19	377	5.17	73
7/11/2023	BP3_2	B	PRE	124	0.17	0.07	0	0.35	0.02	0	0.14	0.26	750	10.33	73
7/12/2023	BP3_2	B	PRE	126	0.23	0.06	0	0.43	0.01	0	0.14	0.13	759	10.5	72
7/13/2023	BP3_2	B	PRE	111	0.28	0.09	0.01	0.17	0.01	0	0.28	0.16	1292	9.25	140
8/16/2023	BP3_2	A	T0	32	0.09	0	0	0	0	0	0.19	0.72	376	2.67	141
8/17/2023	BP3_2	A	T1	107	0.14	0.68	0	0.03	0	0	0.06	0.09	543	8.92	61
9/5/2023	BP3_2	A	T2	133	0.41	0.06	0	0.41	0.03	0	0.06	0.04	968	11.08	87
9/6/2023	BP3_2	A	T2	132	0.3	0.14	0	0.3	0.02	0	0.13	0.11	1355	11	123
