# Supplementary material for: Response of diademed sifaka (Propithecus diadema) to fosa (Cryptoprocta ferox) predation in the Betampona Strict Nature Reserve, Madagascar
Source: Ecol Evol. 2024 Apr 9;14(4):e11248. doi: 10.1002/ece3.11248 (PMC11004663; doi:10.1002/ece3.11248)
Supplement: Supplementary file 1 — Data S1. [file ECE3-14-e11248-s001.zip › behavioral_analyses_1.Rmd]

---
title: "fosa sifaka analyses"
author: "Giovanna Bonadonna"
date: "`r Sys.Date()`"
output: html_document
---

```{r setup, include=FALSE}
knitr::opts_chunk$set(echo = TRUE)
```

## R Markdown

This is an R Markdown document. Markdown is a simple formatting syntax for authoring HTML, PDF, and MS Word documents. For more details on using R Markdown see <http://rmarkdown.rstudio.com>.

When you click the **Knit** button a document will be generated that includes both content as well as the output of any embedded R code chunks within the document. You can embed an R code chunk like this:

```{r}
#packages needed for the analysis and data visualization
library(dplyr) 
library(tidyr)
library(ggplot2)
library(scales)
library(hms)
library(Rmisc)
library(forcats)
library(lubridate)
library(lme4)
library(emmeans)
library(rstatix)
library(timelineS)

#read csv with 5-min scan behavioral data 
before_after_TOT <-read.csv("behav_5min.csv", na.strings =  TRUE) 
#convert date column as date
before_after_TOT$DATE <- mdy(before_after_TOT$DATE)
#covert time in hms format
before_after_TOT$TIME <- as.POSIXct(before_after_TOT$TIME, tz = "", format ="%H:%M", usetz = FALSE)
before_after_TOT$TIME <- as_hms(before_after_TOT$TIME)


#CREATE DF FROM CSV IN WIDE FORMAT WITH PROPORTION OF BEHAVIORS
all_TOT_wide<- read.csv("BEHAV_FREQ_WIDE.CSV")
#Convert dates in date format
all_TOT_wide$DATE <- mdy(all_TOT_wide$DATE)
#convert data frame in long format for behavioral analyses
all_TOT_LONG<- gather(all_TOT_wide, BEHAVIOR, prop, F:V , factor_key=TRUE)

#create an object with average daily freq per behavior By PHASE (PRE-T0-T1-T2) (all groups together)#
summary_df <- summarySE(all_TOT_LONG, measurevar="prop", groupvars=c("BEHAVIOR","PHASE"),
                  conf.interval = 0.95)

##GLMM ANALYSES ---EXCLUDING DAY PRE BP3_2 AUG 15, AUG 16---using factors PHASE (pre-t0-t1-t2)####

#FEEDING####
feed <- filter(all_TOT_LONG, BEHAVIOR == "F")

boxplot(all_TOT_LONG$prop~ all_TOT_LONG$PHASE)
glmm_F <- lmer(prop~PHASE + (1|GROUP), data = feed)
plot(glmm_F)
qqnorm(resid(glmm_F))
summary(glmm_F)
confint(glmm_F) %>%round(3)
anova(glmm_F)
emmeans(glmm_F, pairwise ~ PHASE, lmer.df = "satterthwaite")

#TRAVELING####
travel <- filter(all_TOT_LONG, BEHAVIOR == "T")

boxplot(travel$prop~ travel$PHASE)
glmm_T <- lmer(prop~PHASE + (1|GROUP), data = travel)
plot(glmm_T)
qqnorm(resid(glmm_T))
summary(glmm_T)
confint(glmm_T) %>%round(3)
anova(glmm_T)


#RESTING#####
rest <- filter(all_TOT_LONG, BEHAVIOR == "R")

glmm_R<- lmer(prop~PHASE + (1|GROUP), data = rest)
plot(glmm_R)
qqnorm(resid(glmm_R))
summary(glmm_R)
confint(glmm_R) %>%round(3)
anova(glmm_R)

#VIGILANCE####
vig <- filter(all_TOT_LONG, BEHAVIOR == "V")

glmm_V<- lmer(prop~PHASE + (1|GROUP), data = vig)
plot(glmm_V)
qqnorm(resid(glmm_V))
summary(glmm_V)
confint(glmm_V) %>%round(3)
anova(glmm_V)
emmeans(glmm_V, pairwise ~ PHASE, lmer.df = "satterthwaite")

#SELF GROOMING####
sg <- filter(all_TOT_LONG, BEHAVIOR == "SG")

glmm_sg<- lmer(prop~PHASE + (1|GROUP), data = sg)
plot(glmm_sg)
qqnorm(resid(glmm_sg))
summary(glmm_sg)
confint(glmm_sg) %>%round(3)
anova(glmm_sg)

#NON VISIBLE####
nv <- filter(all_TOT_LONG, BEHAVIOR == "NV")

glmm_nv<- lmer(prop~PHASE + (1|GROUP), data = nv)
plot(glmm_nv)
qqnorm(resid(glmm_nv))
summary(glmm_nv)
confint(glmm_nv) %>%round(3)
anova(glmm_nv)


#GLMM ANALYSIS DPL m/h ---EXCLUDING DAY PRE BP3_2 AUG 15, AUG 16---using factors PHASE (pre-t0-t1-t2)####

boxplot(all_TOT_wide$DPL_m.h~ all_TOT_wide$PHASE)
glmm_DPL <- lmer(DPL_m.h~PHASE + (1|GROUP), data = all_TOT_wide)
plot(glmm_DPL)
qqnorm(resid(glmm_DPL))
summary(glmm_DPL)
confint(glmm_DPL) %>% round(3)
anova(glmm_DPL)

#filter behavior to include in plot behavioral frequencies
data_plot <-filter(summary_df, BEHAVIOR %in% c('F','R',"T","V","SG","SOC","NV"))


#create plot with average behavioral frequencies +/- SE #####
ggplot(data_plot, aes(x=BEHAVIOR, y= prop, fill = PHASE))+
  geom_bar(stat="identity",position=position_dodge(), color="black" )+
  ylab("Mean of Daily Frequncies (+SE)") +
  scale_fill_manual(values=c("gray","red2","tomato","lightsalmon"), 
                    labels=c('PRE', 'T0',"T1","T2"),
                    name = "Pre and post attack phases:")+
  geom_errorbar(aes(ymin=prop, ymax=prop+se),
                    width=0,                    # Width of the error bars
                    position=position_dodge(.9))+
  theme_light()+
  theme(axis.title = element_text(size = 12),
        axis.text.y = element_text(hjust = 0.5, size = 12),
        axis.text.x = element_text(size = 12),
        legend.justification = "top",
          legend.background = element_blank())


#create plot with average DPL +/- SE #####
dplmh_summary <- summarySE(all_TOT_LONG, measurevar="DPL_m.h", groupvars=c("PHASE"),
                        conf.interval = 0.95)

ggplot(dplmh_summary, aes(x=PHASE, y= DPL_m.h, fill=PHASE))+
  geom_bar(stat="identity", color="black", show.legend = F )+
  ylab("Mean of Daily DPL (m/h) (+SE)") +
  xlab("Attack Phases")+
scale_fill_manual(values=c("gray","red2","tomato","lightsalmon"))+ 
  geom_errorbar(aes(ymin=DPL_m.h, ymax=DPL_m.h+se),
                width=0,                    # Width of the error bars
                position=position_dodge(.9))+
  theme_light()+
  theme(axis.title = element_text(size = 12),
        axis.text.y = element_text(hjust = 0.5, size = 12),
        axis.text.x = element_text(size = 12))

#create plot for group dynamics_compoisition#####
GS <- read.csv("grsize.csv")
GS$Month<- ym(GS$Month)
GS <- GS %>%
  gather(dynamic, value, - c(GROUP,Month,N..IND))

ggplot()+
  geom_line(data=GS, aes(x=Month, y=N..IND, color="Group size (including infant)", group=1), linewidth= 1)+
  geom_bar(data=GS, aes(x=Month, y=value, fill=dynamic), stat="identity")+
  scale_fill_manual(values=c("dodgerblue","red","yellow2","orange","grey"),
                   labels=c("Birth","Death by predation","Missing Adult","Missing Infant","Predation attempt"))+
  scale_color_manual(name = NULL, values = c("Group size (including infant)" = "black"))+
  facet_grid(~factor(GROUP, levels = c("BP2","BP10","BP3")))+
  geom_hline(yintercept=0)+
  theme_light()+
  scale_x_date(labels = date_format("%b-%y"), breaks="2 month")+
  theme(axis.text.x = element_text(angle = 90, vjust = 0.5, hjust=0.5),
        panel.grid.minor.y = element_blank())+
  ylab("N. individuals/cases")+
  labs(x = "", fill = "Group dynamics")

#CREATE TIME SERIES WITH 5-MIN-SCAN ON EACH ATTACK DAY####

#create one data frame for each attack day for each group 
bp2_ATTACK <- subset(before_after_TOT, DATE == "2022-06-01") 
bp10_ATTACK <-subset(before_after_TOT, DATE == "2022-06-08") 
bp3_ATTACK <- subset (before_after_TOT, DATE == "2023-02-27") 
bp3_ATTACK2 <- subset(before_after_TOT, DATE == "2023-08-16") 


#PLOT BEHAVIOR SEQUENCE ON DAY OF ATTACK FOR BP2 
ggplot(data = bp2_ATTACK, 
       aes(x = TIME, y = BEHAVIOR, fill=BEHAVIOR))+ 
  geom_point() +
  geom_vline(xintercept=as.numeric(bp2_ATTACK$TIME[c(18)]), 
             linetype=1, colour="red")+ 
  scale_x_time(labels = label_time(format = '%H:%M'),
breaks = as_hms(c('06:55:00','08:20:00','10:00:00',
                  '12:00:00','14:00:00','16:40:00')))+ 
  theme(axis.title.y = element_blank(), 
        axis.text.y = element_text(size = 16), 
        axis.title.x = element_text(size = 16),
        axis.text.x = element_text(size = 16))+ 
  xlab("BP2- Date: 6/1/22")+ guides(fill = "none")


#PLOT BEHAVIOR SEQUENCE ON DAY OF ATTACK FOR BP10 
ggplot(data = bp10_ATTACK, 
       aes(x = TIME, y = BEHAVIOR, fill=BEHAVIOR))+ 
  geom_point() +
  geom_vline(xintercept=as.numeric(bp10_ATTACK$TIME[c(67)]), 
             linetype=1, colour="red")+ 
  scale_x_time(labels = label_time(format = '%H:%M'), 
               breaks = as_hms(c('06:50:00','08:30:00','10:00:00', '12:00:00','14:00:00','16:35:00')))+ 
  theme(axis.title.y = element_blank(), 
        axis.text.y = element_text(size = 16), 
        axis.title.x = element_text(size = 16),
        axis.text.x = element_text(size = 16))+ 
  xlab("BP10 - Date: 6/8/22")+ 
  guides(fill = "none")

#PLOT BEHAVIOR SEQUENCE ON DAY OF ATTACK FOR BP3_case1 
ggplot(data = bp3_ATTACK, 
       aes(x = TIME, y = BEHAVIOR, fill=BEHAVIOR))+ 
  geom_point() + 
  geom_vline(xintercept=as.numeric(bp3_ATTACK$TIME[c(27)]), 
             linetype=1, colour="red")+ 
  scale_x_time(labels = label_time(format = '%H:%M'),
               breaks = as_hms(c('14:50:00','15:30:00','16:00:00', '16:30:00','17:00:00','17:25:00')))+
theme(axis.title.y = element_blank(), 
      axis.text.y = element_text(size = 16), 
      axis.title.x = element_text(size = 16), 
      axis.text.x = element_text(size = 16))+ 
  xlab("BP3_1 - Date: 2/27/23")+
  guides(fill = "none")

#PLOT BEHAVIOR SEQUENCE ON DAY OF ATTACK FOR BP3_case2 
ggplot(data = bp3_ATTACK2, 
       aes(x = TIME, y = BEHAVIOR, fill=BEHAVIOR))+ 
  geom_point() + 
  geom_vline(xintercept=as.numeric(bp3_ATTACK2$TIME[c(69)]), 
             linetype=1, colour="red")+ 
  scale_x_time(labels = label_time(format = '%H:%M'), 
               breaks = as_hms(c('8:05:00','10:00:00','12:00:00',
                                 '14:00:00','16:45:00')))+
  theme(axis.title.y = element_blank(), 
        axis.text.y = element_text(size =16), 
        axis.title.x = element_text(size = 16), 
        axis.text.x = element_text(size = 16))+ 
  xlab("BP3_2 - Date: 8/16/23")+ guides(fill = "none")


#PLOT GROUP COEHSION ####
fivemin_cohe<-read.csv("cohesion.csv")
ggplot(fivemin_cohe, aes(fill=DIST, y= N, x = DAY))+
  geom_bar(position = "stack", stat="identity")+
  ggtitle("GROUP COHESION DURING OBSERVATION DAYS ") +
  xlab("Observation day") + 
  ylab("Count 5-min scans")+
  # labs(fill = DIST) +
  facet_grid(~factor(GROUP, levels = c("BP2","BP10","BP3")))+
  scale_fill_manual(values=c('white', 'lightblue1',"lightblue2", 
                             "lightblue3","lightblue4","grey","black"),
                    labels=c('0', '1',"5","10","10+","NA","ND"))


```
Plot for fig 1 in SM1 showing the time series of behaviors recorded with all-occurrences sampling method for each day of fosa attack 
```{r}
alloc_fossa <- read.csv("behav_AllOcc.csv")
alloc_fossa$Start <- as.POSIXct(alloc_fossa$Start, tz = "", format ="%H:%M", usetz = FALSE)
alloc_fossa$Start <- as_hms(alloc_fossa$Start )
alloc_fossa$end <- as.POSIXct(alloc_fossa$end, tz = "", format ="%H:%M", usetz = FALSE)
alloc_fossa$end <- as_hms(alloc_fossa$end )

#creation de donner paour chaque attaque
bp2att<-subset(alloc_fossa,Group=='BP2')
bp10att<-subset(alloc_fossa,Group=='BP10')
bp3attI<-subset(alloc_fossa,Group=='BP3_1')
bp3attII<-subset(alloc_fossa,Group=='BP3_2')


#plot sur les alloccurences des attaque de fossa
#bp2
custom_limits_bp2 <- c(as.hms("06:55:00"), as.hms("16:40:00"))
vertical_timebp2 <- as.hms("08:20:00")

bp2<- timelineG(df = bp2att, start = "Start", end = "end", names = "Behavior",color = "black",width=5)+
  geom_vline(xintercept = vertical_timebp2, linetype=3, colour="red")+
  scale_x_time(labels = label_time(format = "%H:%M"),limits = custom_limits_bp2,
               breaks = as_hms(c('6:55:00','8:20:00','10:00:00','12:00:00','14:00:00','16:40:00')))+
  theme(axis.title.y = element_blank(), axis.text.y = element_text(size = 12),
        axis.title.x = element_text(size = 12), axis.text.x = element_text(size = 12))+
  xlab("BP2 - 01 Jun 22")+
  guides(fill = "none")

#bp10
custom_limits_bp10 <- c(as.hms("06:50:00"), as.hms("16:40:00"))
vertical_timebp10 <- as.hms("12:17:00")

bp10<-timelineG(df = bp10att, start = "Start", end = "end", names = "Behavior",color = "black",width=5)+
  geom_vline(xintercept = vertical_timebp10, linetype=3, colour="red")+
  scale_x_time(labels = label_time(format = "%H:%M"),limits = custom_limits_bp2,
               breaks = as_hms(c('06:50:00','08:30:00','10:00:00','12:00:00','14:00:00', '16:35:00')))+
  theme(axis.title.y = element_blank(), axis.text.y = element_text(size = 12),
        axis.title.x = element_text(size=12), axis.text.x = element_text(size = 12))+
  xlab("BP10 - 08 Jun 22")+
  guides(fill = "none")

#bp3I
custom_limits_bp3i <- c(as.hms("14:50:00"), as.hms("17:25:00"))
vertical_timebp3i <- as.hms("17:00:00")

bp3I<-timelineG(df = bp3attI, start = "Start", end = "end", names = "Behavior",color = "black",width=5)+
  geom_vline(xintercept = vertical_timebp3i, linetype=3, colour="red")+
  scale_x_time(labels = label_time(format = "%H:%M"),limits = custom_limits_bp3i,
               breaks = as_hms(c('14:50:00','15:30:00','16:00:00','16:30:00','17:00:00','17:25:00')))+
  theme(axis.title.y = element_blank(), axis.text.y = element_text(size = 12),
        axis.title.x = element_text(size=12), axis.text.x = element_text(size = 12))+
  xlab("BP3_1 - 27 Feb 2023")+
  guides(fill = "none")

#bp3II
custom_limits_bp3ii <- c(as.hms("08:05:00"), as.hms("16:45:00"))
vertical_timebp3ii <- as.hms("13:43:00")
vertical_timebp3ii_1 <- as.hms("12:47:00")

bp3II<-timelineG(df = bp3attII, start = "Start", end = "end", names = "Behavior",color = "black",width=5)+
  geom_vline(xintercept = vertical_timebp3ii, linetype=3, colour="red")+
  geom_vline(xintercept = vertical_timebp3ii_1, linetype=3, colour="orange")+
  scale_x_time(labels = label_time(format = "%H:%M"),limits = custom_limits_bp3ii,
               breaks = as_hms(c('8:05:00','10:00:00','12:00:00','14:00:00','16:45:00')))+
  theme(axis.title.y = element_blank(), axis.text.y = element_text(size = 12),
        axis.title.x = element_text(size=12), axis.text.x = element_text(size = 12))+
  xlab("BP3_2 - 16 Aug 2023")+
  guides(fill = "none")


```
