# Supplementary material for: Response of diademed sifaka (Propithecus diadema) to fosa (Cryptoprocta ferox) predation in the Betampona Strict Nature Reserve, Madagascar
Source: Ecol Evol. 2024 Apr 9;14(4):e11248. doi: 10.1002/ece3.11248 (PMC11004663; doi:10.1002/ece3.11248)
Supplement: Supplementary file 1 — Data S1. [file ECE3-14-e11248-s001.zip › BP2_BP10_BP3_waypoints.csv]

ID	LAT	LONG	ELEVATION	DATE	TIME	ORDER
BP323JUL1101L	-17.89755	49.20253	430 m	7/11/2023	6:30:51	1
BP323JUL1102L	-17.89754	49.20254	429 m	7/11/2023	6:45:05	2
BP323JUL1103L	-17.89755	49.20253	428 m	7/11/2023	6:59:19	3
BP323JUL1104L	-17.8974	49.20258	435 m	7/11/2023	7:16:33	4
BP323JUL1105L	-17.89756	49.20255	432 m	7/11/2023	7:31:47	5
BP323JUL1106L	-17.89755	49.20255	432 m	7/11/2023	7:47:01	6
BP323JUL1107L	-17.89757	49.20253	428 m	7/11/2023	7:58:15	7
BP323JUL1108L	-17.89755	49.20256	436 m	7/11/2023	8:15:29	8
BP323JUL1109L	-17.89755	49.20247	423 m	7/11/2023	8:28:09	9
BP323JUL1110L	-17.8974	49.20254	422 m	7/11/2023	8:44:08	10
BP323JUL1111L	-17.89741	49.20254	432 m	7/11/2023	8:58:16	11
BP323JUL1112L	-17.89794	49.20278	431 m	7/11/2023	9:13:46	12
BP323JUL1113L	-17.89818	49.20286	435 m	7/11/2023	9:27:50	13
BP323JUL1114L	-17.89814	49.20287	435 m	7/11/2023	9:43:05	14
BP323JUL1115L	-17.89826	49.20315	421 m	7/11/2023	10:00:45	15
BP323JUL1116L	-17.89824	49.20314	429 m	7/11/2023	10:17:24	16
BP323JUL1117L	-17.89818	49.20319	422 m	7/11/2023	10:28:22	17
BP323JUL1118L	-17.89827	49.20307	426 m	7/11/2023	10:43:10	18
BP323JUL1119L	-17.89857	49.20317	428 m	7/11/2023	10:58:26	19
BP323JUL1120L	-17.89862	49.20303	449 m	7/11/2023	11:13:41	20
BP323JUL1121L	-17.89867	49.20301	432 m	7/11/2023	11:30:41	21
BP323JUL1122L	-17.8987	49.20301	434 m	7/11/2023	11:43:05	22
BP323JUL1123L	-17.89915	49.20327	430 m	7/11/2023	11:58:16	23
BP323JUL1124L	-17.89908	49.20327	445 m	7/11/2023	12:25:21	24
BP323JUL1125L	-17.89915	49.20328	441 m	7/11/2023	12:40:35	25
BP323JUL1126L	-17.89918	49.20331	430 m	7/11/2023	12:51:18	26
BP323JUL1127L	-17.89961	49.20379	433 m	7/11/2023	12:58:11	27
BP323JUL1128L	-17.89957	49.20372	435 m	7/11/2023	13:15:33	28
BP323JUL1129L	-17.89959	49.20377	436 m	7/11/2023	13:32:02	29
BP323JUL1130L	-17.89944	49.20373	441 m	7/11/2023	13:49:43	30
BP323JUL1131L	-17.8995	49.2038	464 m	7/11/2023	14:05:50	31
BP323JUL1132L	-17.89948	49.20384	452 m	7/11/2023	14:13:45	32
BP323JUL1133L	-17.89946	49.20376	438 m	7/11/2023	14:29:11	33
BP323JUL1134L	-17.89943	49.20375	438 m	7/11/2023	14:46:12	34
BP323JUL1135L	-17.89945	49.20361	422 m	7/11/2023	15:01:58	35
BP323JUL1136L	-17.89876	49.20313	433 m	7/11/2023	15:13:31	36
BP323JUL1137L	-17.89828	49.20269	420 m	7/11/2023	15:36:52	37
BP323JUL1138L	-17.89817	49.20292	437 m	7/11/2023	15:48:51	38
BP323JUL1139L	-17.89787	49.20273	440 m	7/11/2023	16:03:53	39
BP323JUL1140L	-17.89792	49.2027	433 m	7/11/2023	16:14:50	40
BP323JUL1141L	-17.89793	49.20272	432 m	7/11/2023	16:25:47	41
BP323JUL1142L	-17.89792	49.20271	432 m	7/11/2023	21:03:59	42
BP323JUL1201M	-17.89795	49.20271	438 m	7/12/2023	6:24:27	43
BP323JUL1202M	-17.89793	49.20267	436 m	7/12/2023	6:42:55	44
BP323JUL1203M	-17.89796	49.20271	439 m	7/12/2023	6:55:24	45
BP323JUL1204M	-17.89794	49.20272	455 m	7/12/2023	7:10:57	46
BP323JUL1205M	-17.89794	49.2027	440 m	7/12/2023	7:26:02	47
BP323JUL1206M	-17.89795	49.20271	438 m	7/12/2023	7:37:32	48
BP323JUL1207M	-17.89793	49.20268	436 m	7/12/2023	7:57:04	49
BP323JUL1208M	-17.89791	49.20269	444 m	7/12/2023	8:08:05	50
BP323JUL1209M	-17.89794	49.2027	440 m	7/12/2023	8:23:20	51
BP323JUL1210M	-17.89794	49.20272	455 m	7/12/2023	8:38:24	52
BP323JUL1211M	-17.89791	49.20273	439 m	7/12/2023	8:53:43	53
BP323JUL1212M	-17.89759	49.20197	412 m	7/12/2023	9:10:13	54
BP323JUL1213M	-17.89748	49.20199	408 m	7/12/2023	9:31:56	55
BP323JUL1214M	-17.89718	49.20163	383 m	7/12/2023	9:38:39	56
BP323JUL1215M	-17.89713	49.20169	370 m	7/12/2023	9:57:37	57
BP323JUL1216M	-17.89679	49.20141	356 m	7/12/2023	10:07:59	58
BP323JUL1217M	-17.89683	49.20115	352 m	7/12/2023	10:20:05	59
BP323JUL1218M	-17.89685	49.2011	355 m	7/12/2023	10:38:14	60
BP323JUL1219M	-17.89688	49.20094	355 m	7/12/2023	10:53:11	61
BP323JUL1220M	-17.89685	49.20105	345 m	7/12/2023	11:09:48	62
BP323JUL1221M	-17.89691	49.20098	346 m	7/12/2023	11:24:12	63
BP323JUL1222M	-17.89685	49.20092	347 m	7/12/2023	11:52:08	64
BP323JUL1223M	-17.89691	49.20091	344 m	7/12/2023	12:08:41	65
BP323JUL1224M	-17.89684	49.20091	343 m	7/12/2023	12:09:03	66
BP323JUL1225M	-17.89687	49.2007	344 m	7/12/2023	12:26:34	67
BP323JUL1226M	-17.89687	49.20079	338 m	7/12/2023	12:38:23	68
BP323JUL1227M	-17.89756	49.20045	346 m	7/12/2023	12:53:24	69
BP323JUL1228M	-17.89751	49.20041	348 m	7/12/2023	13:11:45	70
BP323JUL1229M	-17.8975	49.20036	350 m	7/12/2023	13:27:34	71
BP323JUL1230M	-17.89761	49.20041	342 m	7/12/2023	13:38:17	72
BP323JUL1231M	-17.89773	49.20034	372 m	7/12/2023	13:58:03	73
BP323JUL1232M	-17.89788	49.2001	337 m	7/12/2023	14:15:50	74
BP323JUL1233M	-17.89784	49.19998	334 m	7/12/2023	14:23:06	75
BP323JUL1234M	-17.89832	49.20036	330 m	7/12/2023	14:38:13	76
BP323JUL1235M	-17.89846	49.20042	340 m	7/12/2023	15:35:32	77
BP323JUL1236M	-17.89846	49.20041	341 m	7/12/2023	15:09:51	78
BP323JUL1237M	-17.89793	49.20063	348 m	7/12/2023	15:23:57	79
BP323JUL1238M	-17.898	49.20131	372 m	7/12/2023	16:09:40	80
BP323JUL1239M	-17.898	49.20132	372 m	7/12/2023	16:25:44	81
BP323JUL1240M	-17.89801	49.20132	371 m	7/12/2023	16:42:31	82
BP323JUL1301L	-17.89825	49.20286	449 m	7/13/2023	7:38:43	83
BP323JUL1302L	-17.89817	49.20286	436 m	7/13/2023	7:48:02	84
BP323JUL1303L	-17.89892	49.20306	422 m	7/13/2023	8:03:02	85
BP323JUL1304L	-17.89892	49.20306	422 m	7/13/2023	8:20:55	86
BP323JUL1305L	-17.89889	49.20307	437 m	7/13/2023	8:38:38	87
BP323JUL1306L	-17.89889	49.20307	437 m	7/13/2023	8:56:21	88
BP323JUL1307L	-17.89888	49.20304	435 m	7/13/2023	9:14:04	89
BP323JUL1308L	-17.89899	49.20133	385 m	7/13/2023	9:32:01	90
BP323JUL1309L	-17.89849	49.20139	377 m	7/13/2023	9:48:10	91
BP323JUL1310L	-17.8982	49.20137	376 m	7/13/2023	10:03:05	92
BP323JUL1311L	-17.89795	49.20075	357 m	7/13/2023	10:18:42	93
BP323JUL1312L	-17.89833	49.20023	348 m	7/13/2023	10:33:50	94
BP323JUL1313L	-17.89834	49.20014	331 m	7/13/2023	10:48:02	95
BP323JUL1314L	-17.89849	49.20026	337 m	7/13/2023	11:03:09	96
BP323JUL1315L	-17.89847	49.20019	356 m	7/13/2023	11:23:22	97
BP323JUL1316L	-17.89845	49.20027	356 m	7/13/2023	11:33:33	98
BP323JUL1317L	-17.89848	49.20022	342 m	7/13/2023	11:48:15	99
BP323JUL1318L	-17.89847	49.20027	341 m	7/13/2023	12:04:01	100
BP323JUL1319L	-17.89835	49.20048	350 m	7/13/2023	12:18:08	101
BP323JUL1320L	-17.89775	49.20074	359 m	7/13/2023	12:33:29	102
BP323JUL1321L	-17.89735	49.20121	367 m	7/13/2023	12:48:43	103
BP323JUL1322L	-17.8974	49.20133	362 m	7/13/2023	13:08:43	104
BP323JUL1323L	-17.89699	49.20097	355 m	7/13/2023	13:18:22	105
BP323JUL1324L	-17.8968	49.20107	343 m	7/13/2023	13:37:48	106
BP323JUL1325L	-17.89689	49.20103	348 m	7/13/2023	13:48:50	107
BP323JUL1326L	-17.89626	49.20111	354 m	7/13/2023	14:03:16	108
BP323JUL1327L	-17.89627	49.20132	344 m	7/13/2023	14:18:01	109
BP323JUL1328L	-17.89599	49.20174	328 m	7/13/2023	14:33:02	110
BP323JUL1329L	-17.89643	49.20253	386 m	7/13/2023	14:56:16	111
BP323JUL1330L	-17.89625	49.20258	393 m	7/13/2023	15:19:43	112
BP323JUL1331L	-17.89634	49.20275	393 m	7/13/2023	15:30:10	113
BP323JUL1332L	-17.8969	49.20303	394 m	7/13/2023	15:43:48	114
BP323JUL1333L	-17.89732	49.20315	411 m	7/13/2023	15:59:03	115
BP323JUL1334L	-17.89774	49.20326	424 m	7/13/2023	16:17:31	116
BP323JUL1335L	-17.89774	49.20326	424 m	7/13/2023	16:35:59	117
BP323AUG1501M	-17.89819	49.20379	417 m	8/15/2023	8:49:03	118
BP323AUG1502M	-17.89784	49.20362	421 m	8/15/2023	9:03:17	119
BP323AUG1503M	-17.89763	49.20335	440 m	8/15/2023	9:19:33	120
BP323AUG1504M	-17.89751	49.20329	441 m	8/15/2023	9:33:20	121
BP323AUG1505M	-17.89759	49.20336	437 m	8/15/2023	9:50:13	122
BP323AUG1506M	-17.89753	49.20331	438 m	8/15/2023	10:03:12	123
BP323AUG1507M	-17.89765	49.20331	448 m	8/15/2023	10:18:41	124
BP323AUG1508M	-17.89758	49.20307	434 m	8/15/2023	10:33:19	125
BP323AUG1509M	-17.89759	49.20307	430 m	8/15/2023	10:48:14	126
BP323AUG1510M	-17.89756	49.20307	430 m	8/15/2023	11:03:28	127
BP323AUG1511M	-17.8976	49.20317	436 m	8/15/2023	11:18:16	128
BP323AUG1512M	-17.89756	49.20318	430 m	8/15/2023	11:33:14	129
BP323AUG1513M	-17.89744	49.20431	409 m	8/15/2023	12:08:47	130
BP323AUG1514M	-17.89756	49.20434	411 m	8/15/2023	12:24:40	131
BP323AUG1515M	-17.89753	49.20438	413 m	8/15/2023	12:40:46	132
BP323AUG1516M	-17.89748	49.20445	414 m	8/15/2023	12:53:10	133
BP323AUG1517M	-17.89752	49.20444	419 m	8/15/2023	13:08:11	134
BP323AUG1518M	-17.89805	49.20498	431 m	8/15/2023	13:23:10	135
BP323AUG1519M	-17.89877	49.20483	431 m	8/15/2023	13:38:11	136
BP323AUG1520M	-17.89885	49.20476	438 m	8/15/2023	13:53:38	137
BP323AUG1521M	-17.89881	49.2046	447 m	8/15/2023	14:08:09	138
BP323AUG1522M	-17.89884	49.20463	454 m	8/15/2023	14:23:20	139
BP323AUG1523M	-17.89898	49.20469	439 m	8/15/2023	14:39:14	140
BP323AUG1524M	-17.8991	49.2046	434 m	8/15/2023	14:53:46	141
BP323AUG1525M	-17.89933	49.20399	436 m	8/15/2023	15:10:38	142
BP323AUG1526M	-17.8994	49.20369	436 m	8/15/2023	15:23:10	143
BP323AUG1527M	-17.89925	49.203	442 m	8/15/2023	15:38:28	144
BP323AUG1528M	-17.89928	49.20199	421 m	8/15/2023	16:00:10	145
BP323AUG1529M	-17.89924	49.20204	408 m	8/15/2023	16:14:17	146
BP323AUG1530M	-17.89911	49.20198	407 m	8/15/2023	16:28:11	147
BP323AUG1601M	-17.89939	49.20192	426 m	8/16/2023	8:08:34	148
BP323AUG1602M	-17.89933	49.20143	396 m	8/16/2023	8:23:11	149
BP323AUG1603M	-17.89932	49.2015	401 m	8/16/2023	8:38:26	150
BP323AUG1604M	-17.89929	49.20155	394 m	8/16/2023	8:53:31	151
BP323AUG1605M	-17.89934	49.2015	392 m	8/16/2023	9:10:08	152
BP323AUG1606M	-17.89932	49.2015	386 m	8/16/2023	9:23:15	153
BP323AUG1607M	-17.89933	49.20148	388 m	8/16/2023	9:38:21	154
BP323AUG1608M	-17.89939	49.20174	394 m	8/16/2023	9:53:34	155
BP323AUG1609M	-17.89966	49.20167	389 m	8/16/2023	10:08:23	156
BP323AUG1610M	-17.89885	49.20114	367 m	8/16/2023	10:23:49	157
BP323AUG1611M	-17.89819	49.2005	335 m	8/16/2023	10:42:35	158
BP323AUG1612M	-17.89828	49.20035	347 m	8/16/2023	10:53:19	159
BP323AUG1613M	-17.89802	49.19994	341 m	8/16/2023	11:18:18	160
BP323AUG1614M	-17.89824	49.1998	323 m	8/16/2023	11:33:43	161
BP323AUG1615M	-17.89857	49.19978	338 m	8/16/2023	11:48:17	162
BP323AUG1616M	-17.89862	49.19985	347 m	8/16/2023	12:03:31	163
BP323AUG1617M	-17.89816	49.20048	350 m	8/16/2023	12:18:36	164
BP323AUG1618M	-17.89783	49.20078	345 m	8/16/2023	12:35:28	165
BP323AUG1619M	-17.8973	49.20095	350 m	8/16/2023	12:48:21	166
BP323AUG1620M	-17.8973	49.20092	351 m	8/16/2023	13:03:40	167
BP323AUG1621M	-17.8973	49.20085	359 m	8/16/2023	13:18:22	168
BP323AUG16 M ATT	-17.8973	49.20095	350 m	8/16/2023	13:45:46	169
BP323AUG1622M	-17.8973	49.20085	359 m	8/28/2023	15:24:20	170
BP323AUG1623M	-17.89753	49.20052	349 m	8/16/2023	14:10:38	171
BP323AUG1624M	-17.8976	49.20055	330 m	8/16/2023	14:24:43	172
BP323AUG1625M	-17.89752	49.20052	348 m	8/16/2023	14:38:29	173
BP323AUG1626M	-17.89754	49.20049	341 m	8/16/2023	14:53:14	174
BP323AUG1627M	-17.89749	49.20053	339 m	8/16/2023	15:16:31	175
BP323AUG1628M	-17.89761	49.20055	353 m	8/16/2023	15:23:28	176
BP323AUG1629M	-17.89751	49.20053	349 m	8/16/2023	15:38:28	177
BP323AUG1630M	-17.89738	49.20054	354 m	8/16/2023	15:53:16	178
BP323AUG1631M	-17.89793	49.20091	354 m	8/16/2023	16:08:38	179
BP323AUG1632M	-17.89832	49.20207	384 m	8/16/2023	16:25:58	180
BP323AUG1633M	-17.89821	49.20256	412 m	8/16/2023	16:38:18	181
BP323AUG1701M	-17.89965	49.20313	442 m	8/17/2023	7:42:50	182
BP323AUG1702M	-17.89906	49.20342	443 m	8/17/2023	8:00:40	183
BP323AUG1703M	-17.89914	49.20383	414 m	8/17/2023	8:19:52	184
BP323AUG1704M	-17.89889	49.2038	487 m	8/17/2023	8:35:50	185
BP323AUG1705M	-17.89894	49.20397	541 m	8/17/2023	8:53:55	186
BP323AUG1706M	-17.89911	49.2038	429 m	8/17/2023	9:03:59	187
BP323AUG1707M	-17.89909	49.20378	405 m	8/17/2023	9:26:51	188
BP323AUG1708M	-17.89909	49.20372	404 m	8/17/2023	9:33:47	189
BP323AUG1709M	-17.89909	49.20378	405 m	8/17/2023	9:47:24	190
BP323AUG1710M	-17.89909	49.20373	404 m	8/17/2023	10:03:20	191
BP323AUG1711M	-17.89908	49.20374	405 m	8/17/2023	10:27:03	192
BP323AUG1712M	-17.89908	49.20378	405 m	8/17/2023	10:46:25	193
BP323AUG1713M	-17.89909	49.20378	405 m	8/17/2023	11:01:42	194
BP323AUG1714M	-17.89908	49.20378	404 m	8/17/2023	11:13:06	195
BP323AUG1715M	-17.89908	49.20377	404 m	8/17/2023	11:34:20	196
BP323AUG1716M	-17.89915	49.20373	425 m	8/17/2023	11:45:23	197
BP323AUG1717M	-17.89916	49.20371	424 m	8/17/2023	0:05:48	198
BP323AUG1718M	-17.89915	49.20372	425 m	8/17/2023	0:17:56	199
BP323AUG1719M	-17.89914	49.20373	425 m	8/17/2023	12:34:36	200
BP323AUG1720M	-17.89915	49.20372	425 m	8/17/2023	12:47:42	201
BP323AUG1721M	-17.89915	49.2035	448 m	8/17/2023	12:56:33	202
BP323AUG1722M	-17.89906	49.20343	446 m	8/17/2023	13:09:19	203
BP323AUG1723M	-17.89912	49.20338	447 m	8/17/2023	13:19:14	204
BP323AUG1724M	-17.89904	49.20345	444 m	8/17/2023	13:33:38	205
BP323AUG1725M	-17.89901	49.20347	438 m	8/17/2023	13:43:36	206
BP323AUG1726M	-17.899	49.20346	439 m	8/17/2023	14:03:16	207
BP323AUG1727M	-17.89892	49.20349	437 m	8/17/2023	14:15:05	208
BP323AUG1728M	-17.89902	49.20345	443 m	8/17/2023	14:32:09	209
BP323AUG1729M	-17.89903	49.20348	442 m	8/17/2023	14:46:36	210
BP323AUG1730M	-17.89861	49.20302	439 m	8/17/2023	15:02:30	211
BP323AUG1731M	-17.89901	49.20345	444 m	8/17/2023	15:17:05	212
BP323AUG1732M	-17.8986	49.20301	439 m	8/17/2023	15:31:44	213
BP323AUG1733M	-17.89861	49.20303	439 m	8/17/2023	15:46:39	214
BP323AUG1734M	-17.89867	49.20313	441 m	8/17/2023	16:02:34	215
BP323AUG1735M	-17.89869	49.20311	438 m	8/17/2023	16:17:46	216
BP323AUG1736M	-17.89864	49.20306	442 m	8/17/2023	16:38:39	217
BP323FEB0601L	-17.89771	49.20326	441 m	2/6/2023	14:59:40	218
BP323FEB0602L	-17.89757	49.2031	428 m	2/6/2023	15:14:40	219
BP323FEB0603L	-17.89754	49.20302	433 m	2/6/2023	15:29:15	220
BP323FEB0604L	-17.89761	49.2032	431 m	2/6/2023	15:44:25	221
BP323FEB0605L	-17.89757	49.20308	399 m	2/6/2023	15:59:08	222
BP323FEB0606L	-17.89802	49.20229	431 m	2/6/2023	16:17:33	223
BP323FEB0607L	-17.89804	49.20209	403 m	2/6/2023	16:29:30	224
BP323FEB0608L	-17.89811	49.2019	401 m	2/6/2023	16:44:32	225
BP323FEB0609L	-17.89731	49.20188	390 m	2/6/2023	16:59:44	226
BP323FEB0610L	-17.89705	49.20169	363 m	2/6/2023	17:15:18	227
BP323FEB0701M	-17.89573	49.20262	382 m	2/7/2023	7:02:25	228
BP323FEB0702M	-17.89534	49.20266	396 m	2/7/2023	7:14:50	229
BP323FEB0703M	-17.89533	49.20266	402 m	2/7/2023	7:35:37	230
BP323FEB0704M	-17.89533	49.2027	397 m	2/7/2023	7:44:28	231
BP323FEB0705M	-17.89525	49.20283	413 m	2/7/2023	8:00:12	232
BP323FEB0706M	-17.89516	49.20273	398 m	2/7/2023	8:29:56	233
BP323FEB0707M	-17.89516	49.20275	398 m	2/7/2023	8:30:21	234
BP323FEB0708M	-17.89515	49.20273	404 m	2/7/2023	8:59:30	235
BP323FEB0709M	-17.89516	49.20283	403 m	2/7/2023	8:59:56	236
BP323FEB0710M	-17.89521	49.20274	401 m	2/7/2023	9:15:23	237
BP323FEB0711M	-17.89519	49.20281	407 m	2/7/2023	9:29:49	238
BP323FEB0712M	-17.89519	49.20275	405 m	2/7/2023	10:01:53	239
BP323FEB0713M	-17.89518	49.20284	404 m	2/7/2023	10:02:31	240
BP323FEB0714M	-17.8952	49.20272	405 m	2/7/2023	10:14:36	241
BP323FEB0715M	-17.89518	49.20277	406 m	2/7/2023	10:31:21	242
BP323FEB0716M	-17.89505	49.20283	400 m	2/7/2023	10:44:48	243
BP323FEB0717M	-17.89508	49.20284	402 m	2/7/2023	10:59:36	244
BP323FEB0718M	-17.89496	49.20268	402 m	2/7/2023	11:14:09	245
BP323FEB0719M	-17.89496	49.20268	402 m	2/7/2023	11:30:04	246
BP323FEB0720M	-17.89508	49.20279	400 m	2/7/2023	11:44:43	247
BP323FEB0721M	-17.8951	49.20281	412 m	2/7/2023	12:07:57	248
BP323FEB0722M	-17.89508	49.20283	405 m	2/7/2023	12:16:03	249
BP323FEB0723M	-17.8951	49.20283	401 m	2/7/2023	12:29:32	250
BP323FEB0724M	-17.89507	49.20283	387 m	2/7/2023	12:44:25	251
BP323FEB0725M	-17.89539	49.20267	400 m	2/7/2023	12:59:17	252
BP323FEB0726M	-17.89538	49.20265	406 m	2/7/2023	13:15:02	253
BP323FEB0727M	-17.89571	49.20264	404 m	2/7/2023	13:29:43	254
BP323FEB0728M	-17.89575	49.20256	402 m	2/7/2023	13:44:54	255
BP323FEB0729M	-17.89587	49.20172	379 m	2/7/2023	13:59:46	256
BP323FEB0730M	-17.89588	49.20172	368 m	2/7/2023	14:19:24	257
BP323FEB0731M	-17.89621	49.20176	361 m	2/7/2023	14:30:25	258
BP323FEB0732M	-17.89717	49.202	377 m	2/7/2023	14:51:01	259
BP323FEB0733M	-17.89754	49.20203	388 m	2/7/2023	14:59:20	260
BP323FEB0734M	-17.89809	49.20196	411 m	2/7/2023	15:14:32	261
BP323FEB0735M	-17.89807	49.20195	408 m	2/7/2023	15:29:50	262
BP323FEB0736M	-17.89758	49.20209	408 m	2/7/2023	15:45:41	263
BP323FEB0737M	-17.89754	49.20278	417 m	2/7/2023	16:00:11	264
BP323FEB0738M	-17.89754	49.20313	432 m	2/7/2023	16:14:21	265
BP323FEB0739M	-17.89758	49.2031	435 m	2/7/2023	16:30:58	266
BP323FEB0740M	-17.89764	49.20295	365 m	2/7/2023	16:43:37	267
BP323FEB0741M	-17.898	49.20279	432 m	2/7/2023	16:59:15	268
BP323FEB0801L	-17.89785	49.20293	453 m	2/8/2023	7:28:36	269
BP323FEB0802L	-17.89763	49.20323	435 m	2/8/2023	7:41:21	270
BP323FEB0803L	-17.89763	49.20323	441 m	2/8/2023	7:54:29	271
BP323FEB0804L	-17.89763	49.20323	441 m	2/8/2023	7:15:20	272
BP323FEB0805L	-17.89772	49.20414	400 m	2/8/2023	8:26:34	273
BP323FEB0806L	-17.89772	49.20443	392 m	2/8/2023	8:42:04	274
BP323FEB0807L	-17.89835	49.20503	430 m	2/8/2023	9:01:32	275
BP323FEB0808L	-17.89889	49.20473	428 m	2/8/2023	9:15:45	276
BP323FEB0809L	-17.89891	49.20469	437 m	2/8/2023	9:25:34	277
BP323FEB0810L	-17.89902	49.20396	424 m	2/8/2023	9:40:24	278
BP323FEB0811L	-17.89908	49.2034	424 m	2/8/2023	9:54:30	279
BP323FEB0812L	-17.89918	49.20347	436 m	2/8/2023	10:09:57	280
BP323FEB0813L	-17.89909	49.20344	435 m	2/8/2023	10:25:34	281
BP323FEB0814L	-17.89914	49.20334	434 m	2/8/2023	10:44:19	282
BP323FEB0815L	-17.89927	49.20324	441 m	2/8/2023	10:58:45	283
BP323FEB0816L	-17.89946	49.20296	441 m	2/8/2023	11:09:27	284
BP323FEB0817L	-17.89934	49.20282	439 m	2/8/2023	11:24:45	285
BP323FEB0818L	-17.89938	49.20278	434 m	2/8/2023	11:39:46	286
BP323FEB0819L	-17.89927	49.20289	441 m	2/8/2023	11:54:47	287
BP323FEB0820L	-17.89926	49.20286	445 m	2/8/2023	12:14:43	288
BP323FEB0821L	-17.89845	49.20283	429 m	2/8/2023	12:28:34	289
BP323FEB0822L	-17.89761	49.20305	429 m	2/8/2023	12:39:28	290
BP323FEB0823L	-17.89761	49.20303	423 m	2/8/2023	12:55:12	291
BP323FEB0824L	-17.89762	49.20296	425 m	2/8/2023	13:11:25	292
BP323FEB0825L	-17.89762	49.20296	425 m	2/8/2023	13:20:06	293
BP323FEB0826L	-17.89765	49.20153	389 m	2/8/2023	13:52:17	294
BP323FEB0827L	-17.89778	49.20134	376 m	2/8/2023	14:06:50	295
BP323FEB0828L	-17.89741	49.20068	350 m	2/8/2023	14:20:40	296
BP323FEB0829L	-17.89723	49.20073	352 m	2/8/2023	14:33:58	297
BP323FEB0830L	-17.89706	49.20097	346 m	2/8/2023	14:49:57	298
BP323FEB0831L	-17.89689	49.2009	347 m	2/8/2023	15:08:40	299
BP323FEB0832L	-17.89703	49.20087	340 m	2/8/2023	15:21:11	300
BP323FEB0833L	-17.89696	49.20077	364 m	2/8/2023	15:36:55	301
BP323FEB0834L	-17.89704	49.20084	347 m	2/8/2023	15:50:17	302
BP323FEB0835L	-17.89702	49.20083	350 m	2/8/2023	16:05:56	303
BP323FEB0836L	-17.89702	49.20084	356 m	2/8/2023	16:22:49	304
BP323FEB0901M	-17.89817	49.20179	410 m	2/9/2023	7:25:02	305
BP323FEB0902M	-17.89772	49.20088	371 m	2/9/2023	7:41:53	306
BP323FEB0903M	-17.89733	49.20074	347 m	2/9/2023	7:56:34	307
BP323FEB0904M	-17.89733	49.20067	350 m	2/9/2023	8:09:21	308
BP323FEB0905M	-17.89766	49.20101	354 m	2/9/2023	8:25:02	309
BP323FEB0906M	-17.89798	49.20157	377 m	2/9/2023	8:39:16	310
BP323FEB0907M	-17.898	49.20159	387 m	2/9/2023	8:57:56	311
BP323FEB0908M	-17.89827	49.20217	414 m	2/9/2023	9:09:14	312
BP323FEB0909M	-17.8981	49.2027	422 m	2/9/2023	9:24:32	313
BP323FEB0910M	-17.89839	49.20284	436 m	2/9/2023	9:39:19	314
BP323FEB0911M	-17.89887	49.20307	437 m	2/9/2023	9:54:32	315
BP323FEB0912M	-17.899	49.20306	443 m	2/9/2023	10:09:18	316
BP323FEB0913M	-17.89895	49.20305	447 m	2/9/2023	10:24:33	317
BP323FEB0914M	-17.89898	49.20305	439 m	2/9/2023	10:39:16	318
BP323FEB0915M	-17.89968	49.20284	434 m	2/9/2023	10:54:17	319
BP323FEB0916M	-17.90003	49.20279	428 m	2/9/2023	11:09:23	320
BP323FEB0917M	-17.90017	49.20276	423 m	2/9/2023	11:24:21	321
BP323FEB0918M	-17.90017	49.20278	428 m	2/9/2023	11:39:25	322
BP323FEB0919M	-17.90021	49.20276	429 m	2/9/2023	11:55:11	323
BP323FEB0920M	-17.90048	49.20236	420 m	2/9/2023	12:09:17	324
BP323FEB0921M	-17.90041	49.20247	410 m	2/9/2023	12:24:44	325
BP323FEB0922M	-17.90153	49.20297	426 m	2/9/2023	12:41:07	326
BP323FEB0923M	-17.90151	49.20293	451 m	2/9/2023	12:54:57	327
BP323FEB0924M	-17.90152	49.20295	443 m	2/9/2023	13:09:28	328
BP323FEB0925M	-17.90146	49.20301	445 m	2/9/2023	13:25:59	329
BP323FEB0926M	-17.90152	49.20292	451 m	2/9/2023	13:39:34	330
BP323FEB0927M	-17.90154	49.20294	445 m	2/9/2023	13:54:44	331
BP323FEB0928M	-17.90195	49.20321	459 m	2/9/2023	14:09:55	332
BP323FEB0929M	-17.90188	49.20316	457 m	2/9/2023	14:24:29	333
BP323FEB0930M	-17.90194	49.20314	458 m	2/9/2023	14:39:35	334
BP323FEB0931M	-17.90191	49.20316	456 m	2/9/2023	14:54:22	335
BP323FEB0932M	-17.9019	49.20334	465 m	2/9/2023	15:10:09	336
BP323FEB0933M	-17.90182	49.20328	464 m	2/9/2023	15:24:19	337
BP323FEB0934M	-17.90102	49.20285	426 m	2/9/2023	15:39:21	338
BP323FEB0935M	-17.90033	49.20252	422 m	2/9/2023	15:56:07	339
BP323FEB0936M	-17.89974	49.20266	420 m	2/9/2023	16:43:21	340
BP323FEB0937M	-17.8997	49.20204	410 m	2/9/2023	17:01:22	341
BP323FEB0938M	-17.89969	49.20201	406 m	2/9/2023	17:14:38	342
BP323FEB27 ATT	-17.89836	49.20224	415 m	2/27/2023	16:59:38	352
BP323FEB2701M	-17.89773	49.20328	423 m	2/27/2023	14:49:03	344
BP323FEB2702M	-17.89782	49.20328	436 m	2/27/2023	15:04:13	345
BP323FEB2703M	-17.89775	49.20325	435 m	2/27/2023	15:19:15	346
BP323FEB2704M	-17.89773	49.20322	427 m	2/27/2023	15:34:06	347
BP323FEB2705M	-17.89798	49.20315	435 m	2/27/2023	15:49:13	348
BP323FEB2706M	-17.89803	49.20308	437 m	2/27/2023	16:04:09	349
BP323FEB2707M	-17.89811	49.20278	435 m	2/27/2023	16:19:06	350
BP323FEB2708M	-17.89806	49.20267	433 m	2/27/2023	16:34:38	351
BP323FEB2709M	-17.89833	49.20226	422 m	2/27/2023	16:49:19	352
BP323FEB2710M	-17.89812	49.2016	377 m	2/27/2023	17:28:14	353
BP323FEB2801M	-17.89802	49.20247	418 m	2/28/2023	6:30:35	354
BP323FEB2802M	-17.89804	49.20246	429 m	2/28/2023	6:44:09	355
BP323FEB2803M	-17.89799	49.20266	433 m	2/28/2023	6:59:45	356
BP323FEB2804M	-17.89807	49.20268	431 m	2/28/2023	7:14:13	357
BP323FEB2805M	-17.89808	49.20262	433 m	2/28/2023	7:29:15	358
BP323FEB2806M	-17.89814	49.20242	424 m	2/28/2023	7:44:08	359
BP323FEB2807M	-17.89828	49.20226	413 m	2/28/2023	7:59:06	360
BP323FEB2808M	-17.89829	49.20228	421 m	2/28/2023	8:14:31	361
BP323FEB2809M	-17.89771	49.20268	419 m	2/28/2023	8:30:04	362
BP323FEB2810M	-17.89746	49.20343	423 m	2/28/2023	8:44:06	363
BP323FEB2811M	-17.89731	49.20311	423 m	2/28/2023	8:59:10	364
BP323FEB2812M	-17.89707	49.20297	405 m	2/28/2023	9:16:32	365
BP323FEB2813M	-17.89707	49.20298	416 m	2/28/2023	9:29:09	366
BP323FEB2814M	-17.89725	49.2032	415 m	2/28/2023	9:44:14	367
BP323FEB2815M	-17.89768	49.20413	405 m	2/28/2023	9:59:11	368
BP323FEB2816M	-17.89768	49.20447	413 m	2/28/2023	10:14:09	369
BP323FEB2817M	-17.89772	49.20439	407 m	2/28/2023	10:29:58	370
BP323FEB2818M	-17.89792	49.20443	415 m	2/28/2023	10:44:12	371
BP323FEB2819M	-17.89807	49.20464	415 m	2/28/2023	10:59:36	372
BP323FEB2820M	-17.89815	49.20485	435 m	2/28/2023	11:14:04	373
BP323FEB2821M	-17.89806	49.20496	424 m	2/28/2023	11:29:11	374
BP323FEB2822M	-17.89815	49.20487	437 m	2/28/2023	11:46:49	375
BP323FEB2823M	-17.89801	49.20507	432 m	2/28/2023	11:59:29	376
BP323FEB2824M	-17.89793	49.20526	424 m	2/28/2023	12:14:16	377
BP323FEB2825M	-17.89787	49.20559	421 m	2/28/2023	12:29:18	378
BP323FEB2826M	-17.89783	49.20569	438 m	2/28/2023	12:44:07	379
BP323FEB2827M	-17.89765	49.2057	428 m	2/28/2023	12:59:04	380
BP323FEB2828M	-17.89763	49.2057	431 m	2/28/2023	13:14:14	381
BP323FEB2829M	-17.89767	49.20568	439 m	2/28/2023	13:29:11	382
BP323FEB2830M	-17.89771	49.20565	441 m	2/28/2023	13:44:05	383
BP323FEB2831M	-17.89773	49.20568	438 m	2/28/2023	13:59:09	384
BP323FEB2832M	-17.8976	49.20586	450 m	2/28/2023	14:14:12	385
BP323FEB2833M	-17.89763	49.20635	473 m	2/28/2023	14:32:43	386
BP323FEB2834M	-17.89759	49.20631	469 m	2/28/2023	14:44:14	387
BP323FEB2835M	-17.89758	49.20627	475 m	2/28/2023	14:59:34	388
BP323FEB2836M	-17.89764	49.20633	476 m	2/28/2023	15:14:07	389
BP323FEB2837M	-17.89762	49.20628	475 m	2/28/2023	15:33:16	390
BP323FEB2838M	-17.89763	49.20635	469 m	2/28/2023	15:44:07	391
BP323FEB2839M	-17.89777	49.20607	466 m	2/28/2023	15:59:08	392
BP323FEB2840M	-17.89762	49.20547	432 m	2/28/2023	16:14:09	393
BP323FEB2841M	-17.89771	49.20464	419 m	2/28/2023	16:29:19	394
BP323FEB2842M	-17.89755	49.20418	407 m	2/28/2023	16:44:04	395
BP323FEB2843M	-17.89756	49.20419	416 m	2/28/2023	16:59:08	396
BP323MAR0101L	-17.89809	49.20272	433 m	3/1/2023	6:16:09	397
BP323MAR0102L	-17.89809	49.20268	435 m	3/1/2023	6:29:15	398
BP323MAR0103L	-17.89798	49.20271	435 m	3/1/2023	6:45:07	399
BP323MAR0104L	-17.89769	49.20303	432 m	3/1/2023	6:59:12	400
BP323MAR0105L	-17.89756	49.20305	430 m	3/1/2023	7:14:08	401
BP323MAR0106L	-17.89711	49.20291	422 m	3/1/2023	7:29:18	402
BP323MAR0107L	-17.89713	49.20286	411 m	3/1/2023	7:44:06	403
BP323MAR0108L	-17.89665	49.20284	396 m	3/1/2023	7:59:30	404
BP323MAR0109L	-17.89613	49.20267	399 m	3/1/2023	8:14:23	405
BP323MAR0110L	-17.89572	49.20263	398 m	3/1/2023	8:29:16	406
BP323MAR0111L	-17.89575	49.2026	397 m	3/1/2023	8:44:07	407
BP323MAR0112L	-17.89566	49.20264	391 m	3/1/2023	8:59:09	408
BP323MAR0113L	-17.89566	49.20261	404 m	3/1/2023	9:14:16	409
BP323MAR0114L	-17.89575	49.20255	403 m	3/1/2023	9:29:12	410
BP323MAR0115L	-17.89571	49.20258	397 m	3/1/2023	9:44:06	411
BP323MAR0116L	-17.89568	49.2026	390 m	3/1/2023	9:59:10	412
BP323MAR0117L	-17.89572	49.20257	400 m	3/1/2023	10:14:19	413
BP323MAR0118L	-17.89576	49.20264	404 m	3/1/2023	10:29:07	414
BP323MAR0119L	-17.89525	49.20275	401 m	3/1/2023	10:45:52	415
BP323MAR0120L	-17.89498	49.20279	401 m	3/1/2023	10:59:10	416
BP323MAR0121L	-17.89501	49.2028	402 m	3/1/2023	11:15:25	417
BP323MAR0122L	-17.89501	49.20274	391 m	3/1/2023	11:30:25	418
BP323MAR0123L	-17.89498	49.20276	398 m	3/1/2023	11:44:23	419
BP323MAR0124L	-17.89502	49.20278	403 m	3/1/2023	11:59:31	420
BP323MAR0125L	-17.89505	49.20249	401 m	3/1/2023	12:14:16	421
BP323MAR0126L	-17.89509	49.20233	403 m	3/1/2023	12:29:23	422
BP323MAR0127L	-17.89524	49.20223	378 m	3/1/2023	12:44:27	423
BP323MAR0128L	-17.89551	49.20235	386 m	3/1/2023	12:59:23	424
BP323MAR0129L	-17.89628	49.20267	409 m	3/1/2023	13:14:15	425
BP323MAR0130L	-17.89626	49.20281	398 m	3/1/2023	13:29:30	426
BP323MAR0131L	-17.89631	49.20266	399 m	3/1/2023	13:44:14	427
BP323MAR0132L	-17.89634	49.20272	398 m	3/1/2023	14:01:16	428
BP323MAR0133L	-17.89636	49.20275	408 m	3/1/2023	14:14:07	429
BP323MAR0134L	-17.89706	49.20304	409 m	3/1/2023	14:29:06	430
BP323MAR0135L	-17.89714	49.20295	421 m	3/1/2023	14:44:14	431
BP323MAR0136L	-17.89746	49.20347	421 m	3/1/2023	14:59:13	432
BP323MAR0137L	-17.89748	49.20357	432 m	3/1/2023	15:14:18	433
BP323MAR0138L	-17.89742	49.2035	437 m	3/1/2023	15:29:15	434
BP323MAR0139L	-17.89741	49.20358	430 m	3/1/2023	15:44:16	435
BP323MAR0140L	-17.89759	49.20365	417 m	3/1/2023	15:59:18	436
BP323MAR0141L	-17.89765	49.20327	425 m	3/1/2023	16:15:04	437
BP323MAR0142L	-17.89768	49.2033	449 m	3/1/2023	16:29:08	438
BP323MAR0143L	-17.89742	49.20196	421 m	3/1/2023	16:46:44	439
BP323MAR0144L	-17.89757	49.20203	410 m	3/1/2023	16:59:28	440
BP323MAR0145L	-17.89773	49.20205	418 m	3/1/2023	17:13:40	441
BP323MAR0201L	-17.89794	49.20278	418 m	3/2/2023	6:38:18	442
BP323MAR0202L	-17.89793	49.20309	433 m	3/2/2023	6:49:37	443
BP323MAR0203L	-17.89792	49.20308	432 m	3/2/2023	7:04:14	444
BP323MAR0204L	-17.89869	49.20307	425 m	3/2/2023	7:24:51	445
BP323MAR0205L	-17.89935	49.20318	427 m	3/2/2023	7:39:23	446
BP323MAR0206L	-17.89998	49.20313	419 m	3/2/2023	7:56:25	447
BP323MAR0207L	-17.90011	49.20295	404 m	3/2/2023	8:09:13	448
BP323MAR0208L	-17.90111	49.20317	436 m	3/2/2023	8:24:27	449
BP323MAR0209L	-17.90192	49.20327	455 m	3/2/2023	8:39:36	450
BP323MAR0210L	-17.90192	49.20327	455 m	3/2/2023	8:54:43	451
BP323MAR0211L	-17.90188	49.20326	458 m	3/2/2023	9:09:34	452
BP323MAR0212L	-17.90187	49.2033	460 m	3/2/2023	9:24:17	453
BP323MAR0213L	-17.90188	49.20326	463 m	3/2/2023	9:44:21	454
BP323MAR0214L	-17.90194	49.20328	463 m	3/2/2023	9:54:10	455
BP323MAR0215L	-17.90186	49.20291	443 m	3/2/2023	10:10:23	456
BP323MAR0216L	-17.90117	49.20249	421 m	3/2/2023	10:24:50	457
BP323MAR0217L	-17.90095	49.20265	407 m	3/2/2023	10:39:18	458
BP323MAR0218L	-17.90057	49.20207	397 m	3/2/2023	10:54:34	459
BP323MAR0219L	-17.90059	49.20204	402 m	3/2/2023	11:09:19	460
BP323MAR0220L	-17.90056	49.20205	397 m	3/2/2023	11:24:05	461
BP323MAR0221L	-17.90059	49.20188	557 m	3/2/2023	11:39:38	462
BP323MAR0222L	-17.90064	49.20204	431 m	3/2/2023	11:54:58	463
BP323MAR0223L	-17.9006	49.20201	406 m	3/2/2023	12:09:26	464
BP323MAR0224L	-17.9006	49.20199	407 m	3/2/2023	12:28:40	465
BP323MAR0225L	-17.90059	49.20201	401 m	3/2/2023	12:39:13	466
BP323MAR0226L	-17.90049	49.2019	399 m	3/2/2023	12:55:31	467
BP323MAR0227L	-17.90036	49.20167	393 m	3/2/2023	13:09:10	468
BP323MAR0228L	-17.9002	49.2019	406 m	3/2/2023	13:25:23	469
BP323MAR0229L	-17.89995	49.20207	401 m	3/2/2023	13:39:09	470
BP323MAR0230L	-17.89978	49.20212	388 m	3/2/2023	13:54:24	471
BP323MAR0231L	-17.89959	49.20213	401 m	3/2/2023	14:09:36	472
BP323MAR0232L	-17.89947	49.20203	407 m	3/2/2023	14:28:18	473
BP323MAR0233L	-17.8994	49.20203	402 m	3/2/2023	14:39:26	474
BP323MAR0234L	-17.8993	49.20196	403 m	3/2/2023	14:54:22	475
BP323MAR0235L	-17.89931	49.20194	397 m	3/2/2023	15:09:31	476
BP323MAR0236L	-17.89929	49.20196	399 m	3/2/2023	15:24:19	477
BP323MAR0237L	-17.89933	49.20174	404 m	3/2/2023	15:39:13	478
BP323MAR0238L	-17.8993	49.20179	402 m	3/2/2023	15:54:18	479
BP323MAR0239L	-17.89927	49.20182	405 m	3/2/2023	16:09:33	480
BP323MAR0240L	-17.89887	49.20165	402 m	3/2/2023	16:27:22	481
BP323MAR0241L	-17.89887	49.20174	401 m	3/2/2023	16:39:06	482
BP323MAR0242L	-17.8992	49.20213	407 m	3/2/2023	16:53:35	483
BP323MAR0243L	-17.89932	49.2023	326 m	3/2/2023	17:09:35	484
BP323MAR0301M	-17.89766	49.20317	406 m	3/3/2023	7:03:28	485
BP323MAR0302M	-17.89774	49.20439	407 m	3/3/2023	7:21:49	486
BP323MAR0303M	-17.89763	49.2045	412 m	3/3/2023	7:34:19	487
BP323MAR0304M	-17.89768	49.20637	463 m	3/3/2023	8:09:22	488
BP323MAR0305M	-17.89762	49.20629	487 m	3/3/2023	8:24:55	489
BP323MAR0306M	-17.89757	49.20627	480 m	3/3/2023	8:40:29	490
BP323MAR0307M	-17.89758	49.20632	476 m	3/3/2023	8:54:22	491
BP323MAR0308M	-17.89757	49.20627	480 m	3/3/2023	9:09:35	492
BP323MAR0309L	-17.89765	49.20638	468 m	3/3/2023	9:24:28	493
BP323MAR0310M	-17.89761	49.20628	472 m	3/3/2023	9:40:18	494
BP323MAR0311M	-17.89772	49.20676	467 m	3/3/2023	9:54:55	495
BP323MAR0312M	-17.89776	49.20674	473 m	3/3/2023	10:08:51	496
BP323MAR0313M	-17.89778	49.20669	463 m	3/3/2023	10:26:05	497
BP323MAR0314M	-17.89776	49.20678	472 m	3/3/2023	10:40:49	498
BP323MAR0315M	-17.89777	49.20663	480 m	3/3/2023	10:56:38	499
BP323MAR0316M	-17.89778	49.20673	480 m	3/3/2023	11:09:15	500
BP323MAR0317M	-17.89782	49.20679	483 m	3/3/2023	11:25:04	501
BP323MAR0318M	-17.89774	49.20673	492 m	3/3/2023	11:39:06	502
BP323MAR0319M	-17.89774	49.20673	492 m	3/3/2023	12:39:06	503
BP323MAR2001L	-17.8975	49.20386	409 m	3/20/2023	14:21:22	504
BP323MAR2002L	-17.8978	49.20444	421 m	3/20/2023	14:34:46	505
BP323MAR2003L	-17.89786	49.20448	420 m	3/20/2023	14:50:40	506
BP323MAR2004L	-17.89784	49.20449	423 m	3/20/2023	15:08:40	507
BP323MAR2005L	-17.89806	49.20397	410 m	3/20/2023	15:27:28	508
BP323MAR2006L	-17.89805	49.20394	406 m	3/20/2023	15:34:16	509
BP323MAR2007L	-17.89776	49.20405	407 m	3/20/2023	15:49:50	510
BP323MAR2008L	-17.89806	49.2031	421 m	3/20/2023	16:04:00	511
BP323MAR2009L	-17.8993	49.20275	438 m	3/20/2023	16:31:44	512
BP323MAR2010L	-17.89976	49.20163	398 m	3/20/2023	16:43:12	513
BP323MAR2011L	-17.89975	49.2015	377 m	3/20/2023	16:58:51	514
BP323MAR2101M	-17.89947	49.20111	357 m	3/21/2023	6:56:42	515
BP323MAR2102M	-17.89927	49.20128	376 m	3/21/2023	7:11:59	516
BP323MAR2103M	-17.8993	49.20127	380 m	3/21/2023	7:26:41	517
BP323MAR2104M	-17.89939	49.20132	373 m	3/21/2023	7:41:31	518
BP323MAR2105M	-17.89931	49.20151	376 m	3/21/2023	7:54:21	519
BP323MAR2106M	-17.89964	49.20162	384 m	3/21/2023	8:11:56	520
BP323MAR2107M	-17.89976	49.20173	378 m	3/21/2023	8:30:28	521
BP323MAR2108M	-17.89966	49.20168	379 m	3/21/2023	8:39:38	522
BP323MAR2109M	-17.8997	49.20155	386 m	3/21/2023	8:58:22	523
BP323MAR2110M	-17.89972	49.20167	390 m	3/21/2023	9:09:06	524
BP323MAR2111M	-17.89921	49.20203	392 m	3/21/2023	9:25:33	525
BP323MAR2112M	-17.89946	49.20203	411 m	3/21/2023	9:39:07	526
BP323MAR2113M	-17.89534	49.19644	2263 m	3/21/2023	9:57:31	527
BP323MAR2114M	-17.89941	49.20214	357 m	3/21/2023	10:09:23	528
BP323MAR2115M	-17.89944	49.202	403 m	3/21/2023	10:24:02	529
BP323MAR2116M	-17.89956	49.20218	410 m	3/21/2023	10:40:25	530
BP323MAR2117M	-17.89928	49.20238	416 m	3/21/2023	10:54:35	531
BP323MAR2118M	-17.89931	49.20275	444 m	3/21/2023	11:10:04	532
BP323MAR2119M	-17.89926	49.20282	444 m	3/21/2023	11:24:34	533
BP323MAR2120M	-17.89913	49.20293	403 m	3/21/2023	11:42:14	534
BP323MAR2121M	-17.89709	49.2029	432 m	3/21/2023	12:15:54	535
BP323MAR2122M	-17.89606	49.20262	388 m	3/21/2023	12:42:04	536
BP323MAR2123M	-17.89559	49.20232	764 m	3/21/2023	12:54:52	537
BP323MAR2124M	-17.89597	49.20255	401 m	3/21/2023	13:09:16	538
BP323MAR2125M	-17.89603	49.20255	394 m	3/21/2023	13:24:35	539
BP323MAR2126M	-17.89602	49.20258	406 m	3/21/2023	13:40:23	540
BP323MAR2127M	-17.896	49.20261	390 m	3/21/2023	13:56:15	541
BP323MAR2128M	-17.89598	49.20255	398 m	3/21/2023	14:12:09	542
BP323MAR2129M	-17.89599	49.20252	399 m	3/21/2023	14:24:51	543
BP323MAR2130M	-17.89611	49.20203	377 m	3/21/2023	14:38:59	544
BP323MAR2131M	-17.89617	49.20215	373 m	3/21/2023	14:54:58	545
BP323MAR2132M	-17.89622	49.20169	363 m	3/21/2023	15:09:03	546
BP323MAR2133M	-17.89632	49.20165	359 m	3/21/2023	15:24:51	547
BP323MAR2134M	-17.89708	49.20192	369 m	3/21/2023	15:39:26	548
BP323MAR2135M	-17.89739	49.20195	387 m	3/21/2023	15:55:43	549
BP323MAR2136M	-17.89739	49.20182	414 m	3/21/2023	16:09:33	550
BP323MAR2137M	-17.89765	49.20213	394 m	3/21/2023	16:25:03	551
BP323MAR2138M	-17.89712	49.20194	381 m	3/21/2023	16:57:40	552
BP323MAR2201L	-17.89769	49.20337	426 m	3/22/2023	7:08:00	553
BP323MAR2202L	-17.89759	49.20353	413 m	3/22/2023	7:24:35	554
BP323MAR2203L	-17.8978	49.20451	416 m	3/22/2023	7:50:31	555
BP323MAR2204L	-17.89787	49.20452	415 m	3/22/2023	7:54:17	556
BP323MAR2205L	-17.89787	49.20451	408 m	3/22/2023	8:09:29	557
BP323MAR2206L	-17.89781	49.20442	418 m	3/22/2023	8:24:20	558
BP323MAR2207L	-17.89778	49.20447	416 m	3/22/2023	8:40:13	559
BP323MAR2208L	-17.89768	49.20446	411 m	3/22/2023	8:53:59	560
BP323MAR2209L	-17.89708	49.20373	397 m	3/22/2023	9:14:08	561
BP323MAR2210L	-17.89732	49.20365	406 m	3/22/2023	9:23:41	562
BP323MAR2211L	-17.89706	49.20284	407 m	3/22/2023	9:39:05	563
BP323MAR2212L	-17.89705	49.20286	398 m	3/22/2023	9:54:02	564
BP323MAR2213L	-17.89722	49.20274	418 m	3/22/2023	10:14:56	565
BP323MAR2214L	-17.89722	49.20271	416 m	3/22/2023	10:24:48	566
BP323MAR2215L	-17.89722	49.20272	419 m	3/22/2023	10:38:54	567
BP323MAR2216L	-17.89743	49.2026	418 m	3/22/2023	10:53:57	568
BP323MAR2217L	-17.89755	49.20283	397 m	3/22/2023	11:11:12	569
BP323MAR2218L	-17.89768	49.20278	428 m	3/22/2023	11:24:06	570
BP323MAR2219L	-17.89763	49.20275	440 m	3/22/2023	11:39:13	571
BP323MAR2220L	-17.89704	49.20335	727 m	3/22/2023	11:54:43	572
BP323MAR2221L	-17.89771	49.20224	504 m	3/22/2023	12:09:31	573
BP323MAR2222L	-17.89779	49.20236	448 m	3/22/2023	12:24:09	574
BP323MAR2223L	-17.8983	49.20258	428 m	3/22/2023	12:39:02	575
BP323MAR2224L	-17.89852	49.20234	409 m	3/22/2023	12:57:43	576
BP323MAR2225L	-17.89845	49.2025	406 m	3/22/2023	13:14:48	577
BP323MAR2226L	-17.89845	49.2025	406 m	3/22/2023	13:27:23	578
BP323MAR2227L	-17.89922	49.20249	423 m	3/22/2023	13:39:04	579
BP323MAR2228L	-17.8991	49.20256	428 m	3/22/2023	13:54:07	580
BP323MAR2229L	-17.89941	49.20238	425 m	3/22/2023	14:09:47	581
BP323MAR2230L	-17.8995	49.20227	436 m	3/22/2023	14:26:53	582
BP323MAR2231L	-17.89958	49.20217	442 m	3/22/2023	14:41:39	583
BP323MAR2232L	-17.89944	49.20223	451 m	3/22/2023	14:55:05	584
BP323MAR2233L	-17.8997	49.2022	405 m	3/22/2023	15:09:10	585
BP323MAR2234L	-17.89971	49.20191	401 m	3/22/2023	15:24:09	586
BP323MAR2235L	-17.89975	49.20163	398 m	3/22/2023	15:39:33	587
BP323MAR2236L	-17.89976	49.2017	384 m	3/22/2023	15:54:36	588
BP323MAR2237L	-17.89974	49.20173	393 m	3/22/2023	16:09:00	589
BP323MAR2238L	-17.89962	49.2013	370 m	3/22/2023	16:29:45	590
BP323MAR2239L	-17.89925	49.20145	378 m	3/22/2023	16:41:01	591
BP323MAR2240L	-17.89907	49.20159	386 m	3/22/2023	16:54:10	592
BP323MAR2241L	-17.89891	49.20162	381 m	3/22/2023	17:09:04	593
BP323MAR2301M	-17.89925	49.20158	376 m	3/23/2023	6:49:06	594
BP323MAR2302M	-17.89971	49.20163	385 m	3/23/2023	7:04:28	595
BP323MAR2303M	-17.89981	49.20169	373 m	3/23/2023	7:19:02	596
BP323MAR2304M	-17.89974	49.20159	391 m	3/23/2023	7:34:08	597
BP323MAR2305M	-17.89969	49.2016	386 m	3/23/2023	7:49:09	598
BP323MAR2306M	-17.89993	49.20184	386 m	3/23/2023	8:04:34	599
BP323MAR2307M	-17.89975	49.20223	394 m	3/23/2023	8:19:18	600
BP323MAR2308M	-17.89974	49.2022	394 m	3/23/2023	8:34:06	601
BP323MAR2309M	-17.90026	49.20253	414 m	3/23/2023	8:49:20	602
BP323MAR2310M	-17.90022	49.20272	430 m	3/23/2023	9:03:59	603
BP323MAR2311M	-17.90019	49.20268	428 m	3/23/2023	9:18:57	604
BP323MAR2312M	-17.90017	49.20302	429 m	3/23/2023	9:34:08	605
BP323MAR2313M	-17.9002	49.203	434 m	3/23/2023	9:49:12	606
BP323MAR2314M	-17.90017	49.20304	431 m	3/23/2023	10:04:18	607
BP323MAR2315M	-17.90023	49.20303	431 m	3/23/2023	10:19:07	608
BP323MAR2316M	-17.90034	49.20305	432 m	3/23/2023	10:34:08	609
BP323MAR2317M	-17.9002	49.20309	427 m	3/23/2023	10:48:59	610
BP323MAR2318M	-17.90034	49.20345	432 m	3/23/2023	11:04:30	611
BP323MAR2319M	-17.90054	49.20409	460 m	3/23/2023	11:20:00	612
BP323MAR2320M	-17.90084	49.20416	460 m	3/23/2023	11:33:59	613
BP323MAR2321M	-17.90091	49.20355	448 m	3/23/2023	11:49:14	614
BP323MAR2322M	-17.90086	49.20366	458 m	3/23/2023	12:04:38	615
BP323MAR2323M	-17.90049	49.20424	468 m	3/23/2023	12:19:13	616
BP323MAR2324M	-17.89997	49.20505	464 m	3/23/2023	12:34:01	617
BP323MAR2325M	-17.89994	49.20513	443 m	3/23/2023	12:49:25	618
BP323MAR2326M	-17.89997	49.20568	465 m	3/23/2023	13:13:55	619
BP323MAR2327M	-17.89996	49.20572	478 m	3/23/2023	13:29:12	620
BP323MAR2328M	-17.89972	49.20572	471 m	3/23/2023	13:44:12	621
BP323MAR2329M	-17.89945	49.20552	453 m	3/23/2023	14:00:56	622
BP323MAR2330M	-17.89828	49.20472	418 m	3/23/2023	14:31:22	623
BP323MAR2331M	-17.89837	49.20468	420 m	3/23/2023	14:44:34	624
BP323MAR2332M	-17.89832	49.20453	428 m	3/23/2023	14:58:53	625
BP323MAR2333M	-17.89831	49.20458	429 m	3/23/2023	15:14:01	626
BP323MAR2334M	-17.89821	49.20462	443 m	3/23/2023	15:29:04	627
BP323MAR2335M	-17.89827	49.20459	453 m	3/23/2023	15:44:03	628
BP323MAR2336M	-17.8983	49.20468	420 m	3/23/2023	15:58:52	629
BP323MAR2337M	-17.89774	49.20422	413 m	3/23/2023	16:13:59	630
BP323MAR2338M	-17.89725	49.20267	425 m	3/23/2023	16:30:23	631
BP323MAR2339M	-17.89723	49.20216	402 m	3/23/2023	16:59:02	632
BP323MAR2340M	-17.89718	49.20219	402 m	3/23/2023	16:59:48	633
BP323MAR2401L	-17.89709	49.20168	372 m	3/24/2023	6:59:55	634
BP323MAR2402L	-17.89718	49.20181	365 m	3/24/2023	7:14:00	635
BP323MAR2403L	-17.8973	49.20202	404 m	3/24/2023	7:29:13	636
BP323MAR2404L	-17.89722	49.2021	388 m	3/24/2023	7:44:05	637
BP323MAR2405L	-17.89728	49.20208	383 m	3/24/2023	7:59:18	638
BP323MAR2406L	-17.89706	49.20284	411 m	3/24/2023	8:24:47	639
BP323MAR2407L	-17.89704	49.20282	403 m	3/24/2023	8:46:39	640
BP323MAR2408L	-17.89708	49.20294	400 m	3/24/2023	8:59:05	641
BP323MAR2409L	-17.89679	49.20299	390 m	3/24/2023	9:14:20	642
BP323MAR2410L	-17.89685	49.20299	394 m	3/24/2023	9:29:12	643
BP323MAR2411L	-17.89691	49.20293	393 m	3/24/2023	9:44:12	644
BP323MAR2412L	-17.89688	49.20302	405 m	3/24/2023	9:59:18	645
BP323MAR2413L	-17.8971	49.20294	409 m	3/24/2023	10:14:07	646
BP323MAR2414L	-17.89721	49.20273	376 m	3/24/2023	10:29:06	647
BP323MAR2415L	-17.89718	49.20254	405 m	3/24/2023	10:44:04	648
BP323MAR2416L	-17.89731	49.20264	419 m	3/24/2023	10:59:10	649
BP323MAR2417L	-17.89733	49.20271	421 m	3/24/2023	11:14:03	650
BP323MAR2418L	-17.89718	49.20262	425 m	3/24/2023	11:30:23	651
BP323MAR2419L	-17.89742	49.20254	439 m	3/24/2023	11:44:06	652
BP323MAR2420L	-17.89745	49.20264	432 m	3/24/2023	11:58:58	653
BP323SEP0501M	-17.89799	49.20271	423 m	9/5/2023	6:00:24	654
BP323SEP0502M	-17.89797	49.20275	421 m	9/5/2023	6:14:45	655
BP323SEP0503M	-17.89797	49.20274	423 m	9/5/2023	6:28:49	656
BP323SEP0504M	-17.89799	49.20271	423 m	9/5/2023	8:44:58	657
BP323SEP0505M	-17.89795	49.20271	420 m	9/5/2023	6:56:54	658
BP323SEP0506M	-17.8978	49.20269	420 m	9/5/2023	7:13:02	659
BP323SEP0507M	-17.89799	49.20272	423 m	9/5/2023	7:32:47	660
BP323SEP0508M	-17.89711	49.20317	394 m	9/5/2023	7:48:07	661
BP323SEP0515M	-17.89681	49.20292	391 m	9/5/2023	9:28:16	662
BP323SEP0516M	-17.89594	49.20269	400 m	9/5/2023	9:43:06	663
BP323SEP0517M	-17.89601	49.20267	400 m	9/5/2023	9:58:28	664
BP323SEP0518M	-17.8958	49.20276	402 m	9/5/2023	10:13:04	665
BP323SEP0519M	-17.89537	49.20266	411 m	9/5/2023	10:31:28	666
BP323SEP0520M	-17.89537	49.20272	400 m	9/5/2023	10:45:48	667
BP323SEP0521M	-17.89524	49.20276	402 m	9/5/2023	10:59:00	668
BP323SEP0522M	-17.89509	49.20289	399 m	9/5/2023	11:18:58	669
BP323SEP0523M	-17.89508	49.2028	396 m	9/5/2023	11:30:19	670
BP323SEP0524M	-17.89508	49.20277	393 m	9/5/2023	11:46:53	671
BP323SEP0525M	-17.89507	49.20282	400 m	9/5/2023	11:59:28	672
BP323SEP0526M	-17.89496	49.20287	405 m	9/5/2023	12:13:06	673
BP323SEP0527M	-17.89485	49.20287	497 m	9/5/2023	12:28:18	674
BP323SEP0528M	-17.89506	49.20285	401 m	9/5/2023	12:50:06	675
BP323SEP0529M	-17.89506	49.20285	405 m	9/5/2023	12:58:13	676
BP323SEP0530M	-17.89508	49.20285	397 m	9/5/2023	13:13:22	677
BP323SEP0531M	-17.89509	49.20281	389 m	9/5/2023	13:28:11	678
BP323SEP0532M	-17.89511	49.20283	402 m	9/5/2023	13:50:53	679
BP323SEP0533M	-17.8955	49.20263	410 m	9/5/2023	13:57:20	680
BP323SEP0534M	-17.89595	49.20266	407 m	9/5/2023	14:18:13	681
BP323SEP0535M	-17.89598	49.20244	396 m	9/5/2023	14:30:29	682
BP323SEP0536M	-17.89602	49.20231	397 m	9/5/2023	14:44:00	683
BP323SEP0537M	-17.896	49.20253	395 m	9/5/2023	15:00:47	684
BP323SEP0538M	-17.89799	49.20209	406 m	9/5/2023	15:44:03	685
BP323SEP0539M	-17.89812	49.20219	466 m	9/5/2023	15:59:01	686
BP323SEP0540M	-17.89807	49.20245	412 m	9/5/2023	16:13:31	687
BP323SEP0541M	-17.89797	49.20272	420 m	9/5/2023	16:27:54	688
BP323SEP0542M	-17.89797	49.20272	420 m	9/5/2023	16:42:17	689
BP323SEP0543M	-17.89795	49.20273	421 m	9/5/2023	16:56:40	690
BP323SEP0601M	-17.89793	49.20285	351 m	9/6/2023	5:53:57	691
BP323SEP0602M	-17.89791	49.20393	253 m	9/6/2023	6:09:33	692
BP323SEP0603M	-17.89824	49.20289	344 m	9/6/2023	6:25:09	693
BP323SEP0604M	-17.89821	49.20287	363 m	9/6/2023	6:40:45	694
BP323SEP0605M	-17.89812	49.2039	298 m	9/6/2023	6:56:21	695
BP323SEP0606M	-17.89791	49.20393	254 m	9/6/2023	7:11:57	696
BP323SEP0607M	-17.89791	49.20393	253 m	9/6/2023	7:27:33	697
BP323SEP0608M	-17.89821	49.20287	364 m	9/6/2023	7:43:09	698
BP323SEP0609M	-17.89797	49.20278	422 m	9/6/2023	7:58:45	699
BP323SEP0610M	-17.89796	49.20277	429 m	9/6/2023	8:13:04	700
BP323SEP0611M	-17.89797	49.20271	430 m	9/6/2023	8:28:12	701
BP323SEP0612M	-17.898	49.20273	433 m	9/6/2023	8:43:23	702
BP323SEP0613M	-17.89784	49.20287	432 m	9/6/2023	8:58:18	703
BP323SEP0614M	-17.89775	49.20283	439 m	9/6/2023	9:13:05	704
BP323SEP0615M	-17.89758	49.20284	438 m	9/6/2023	9:29:01	705
BP323SEP0616M	-17.89737	49.20293	431 m	9/6/2023	9:44:56	706
BP323SEP0617M	-17.8972	49.20326	422 m	9/6/2023	9:59:52	707
BP323SEP0618M	-17.89685	49.2035	424 m	9/6/2023	10:15:01	708
BP323SEP0619M	-17.89705	49.20331	414 m	9/6/2023	10:36:58	709
BP323SEP0620M	-17.8972	49.20349	417 m	9/6/2023	10:43:17	710
BP323SEP0621M	-17.89724	49.20351	404 m	9/6/2023	10:58:02	711
BP323SEP0622M	-17.89727	49.20354	410 m	9/6/2023	11:13:09	712
BP323SEP0623M	-17.89726	49.20397	397 m	9/6/2023	11:28:59	713
BP323SEP0624M	-17.89736	49.20422	405 m	9/6/2023	11:44:09	714
BP323SEP0625M	-17.89743	49.20427	392 m	9/6/2023	11:58:36	715
BP323SEP0626M	-17.89738	49.20422	407 m	9/6/2023	12:13:02	716
BP323SEP0627M	-17.89738	49.20424	403 m	9/6/2023	12:28:25	717
BP323SEP0628M	-17.8974	49.20438	410 m	9/6/2023	12:46:45	718
BP323SEP0629M	-17.89738	49.2044	405 m	9/6/2023	12:58:59	719
BP323SEP0630M	-17.89788	49.20464	408 m	9/6/2023	13:13:15	720
BP323SEP0631M	-17.89769	49.20465	417 m	9/6/2023	13:30:05	721
BP323SEP0632M	-17.89774	49.20456	413 m	9/6/2023	13:48:53	722
BP323SEP0633M	-17.89774	49.20461	424 m	9/6/2023	13:58:30	723
BP323SEP0634M	-17.89778	49.20465	426 m	9/6/2023	14:12:59	724
BP323SEP0635M	-17.89778	49.20467	424 m	9/6/2023	14:27:59	725
BP323SEP0636M	-17.89823	49.20495	425 m	9/6/2023	14:43:19	726
BP323SEP0637M	-17.89816	49.20491	431 m	9/6/2023	14:58:08	727
BP323SEP0638M	-17.89827	49.20495	418 m	9/6/2023	15:13:52	728
BP323SEP0639M	-17.89836	49.20492	421 m	9/6/2023	15:29:13	729
BP323SEP0640M	-17.89781	49.20433	411 m	9/6/2023	15:43:03	730
BP323SEP0641M	-17.897	49.20297	403 m	9/6/2023	15:59:15	731
BP323SEP0642M	-17.89702	49.20297	395 m	9/6/2023	16:16:19	732
BP323SEP0643M	-17.89675	49.20282	389 m	9/6/2023	16:27:38	733
BP323SEP0644M	-17.89675	49.20282	390 m	9/6/2023	16:46:57	734
BP1022MAI0901O	-17.92145	49.19922	434 m	5/9/2022	7:36:16	735
BP1022MAI0902O	-17.9214	49.19926	438 m	5/9/2022	7:45:24	736
BP1022MAI0903O	-17.92147	49.1992	446 m	5/9/2022	8:00:25	737
BP1022MAI0904O	-17.92138	49.1993	434 m	5/9/2022	8:15:27	738
BP1022MAI0905O	-17.92151	49.19921	442 m	5/9/2022	8:30:28	739
BP1022MAI0906O	-17.92153	49.1993	440 m	5/9/2022	8:46:40	740
BP1022MAI0907O	-17.92108	49.1992	439 m	5/9/2022	9:14:13	741
BP1022MAI0908O	-17.92085	49.1991	425 m	5/9/2022	9:30:40	742
BP1022MAI0909O	-17.9201	49.1983	407 m	5/9/2022	10:09:01	743
BP1022MAI0911O	-17.91909	49.1985	404 m	5/9/2022	10:56:04	744
BP1022MAI0912O	-17.9191	49.19843	403 m	5/9/2022	11:05:40	745
BP1022MAI0913O	-17.91915	49.19872	404 m	5/9/2022	11:20:58	746
BP1022MAI0914O	-17.91935	49.19865	414 m	5/9/2022	11:35:36	747
BP1022MAI0915O	-17.91939	49.19879	428 m	5/9/2022	11:55:43	748
BP1022MAI0916O	-17.91833	49.19852	420 m	5/9/2022	12:20:55	749
BP1022MAI0917O	-17.91825	49.19855	422 m	5/9/2022	12:35:34	750
BP1022MAI0918O	-17.91646	49.19858	467 m	5/9/2022	13:13:51	751
BP1022MAI0919O	-17.91639	49.19888	473 m	5/9/2022	13:34:16	752
BP1022MAI0920O	-17.91635	49.19889	478 m	5/9/2022	13:45:38	753
BP1022MAI0921O	-17.91636	49.1989	473 m	5/9/2022	14:01:33	754
BP1022MAI0922O	-17.91499	49.19944	467 m	5/9/2022	14:37:31	755
BP1022MAI0923O	-17.91534	49.19965	489 m	5/9/2022	14:55:54	756
BP1022MAI0924O	-17.9164	49.19952	490 m	5/9/2022	15:10:41	757
BP1022MAI0925O	-17.9165	49.19953	494 m	5/9/2022	15:25:28	758
BP1022MAI0926O	-17.91653	49.19949	487 m	5/9/2022	15:40:30	759
BP1022MAI0927O	-17.9165	49.19946	485 m	5/9/2022	15:55:29	760
BP1022MAI0928O	-17.91646	49.19946	480 m	5/9/2022	16:10:30	761
BP1022MAI0929O	-17.91649	49.1995	484 m	5/9/2022	16:25:30	762
BP1022MAI0930O	-17.91647	49.19948	483 m	5/9/2022	16:40:30	763
BP1022MAI0931O	-17.91648	49.19955	490 m	5/9/2022	16:55:28	764
BP1022MAI0932O	-17.91634	49.19957	472 m	5/9/2022	17:06:39	765
BP1022MAI1001T	-17.91657	49.19954	493 m	5/10/2022	7:10:45	766
BP1022MAI1002T	-17.91649	49.19964	478 m	5/10/2022	7:25:39	767
BP1022MAI1003T	-17.91637	49.19928	485 m	5/10/2022	7:45:51	768
BP1022MAI1004T	-17.91607	49.19898	479 m	5/10/2022	8:17:52	769
BP1022MAI1005T	-17.91619	49.19851	460 m	5/10/2022	8:43:56	770
BP1022MAI1006T	-17.91629	49.19848	458 m	5/10/2022	8:55:28	771
BP1022MAI1007T	-17.9163	49.19845	458 m	5/10/2022	9:10:29	772
BP1022MAI1008T	-17.91642	49.19827	444 m	5/10/2022	9:26:12	773
BP1022MAI1009T	-17.91547	49.19838	435 m	5/10/2022	9:43:39	774
BP1022MAI1010T	-17.91517	49.19835	441 m	5/10/2022	9:55:28	775
BP1022MAI1011T	-17.91502	49.19875	434 m	5/10/2022	10:11:57	776
BP1022MAI1012T	-17.91513	49.19868	458 m	5/10/2022	10:25:31	777
BP1022MAI1013T	-17.91494	49.19934	459 m	5/10/2022	11:07:19	778
BP1022MAI1014T	-17.91503	49.1995	471 m	5/10/2022	11:20:33	779
BP1022MAI1015T	-17.91491	49.19953	471 m	5/10/2022	11:35:31	780
BP1022MAI1016T	-17.91502	49.19954	466 m	5/10/2022	11:50:28	781
BP1022MAI1017T	-17.9149	49.19949	474 m	5/10/2022	12:05:27	782
BP1022MAI1018T	-17.91493	49.19944	485 m	5/10/2022	12:20:31	783
BP1022MAI1019T	-17.91532	49.19971	478 m	5/10/2022	12:40:41	784
BP1022MAI1020T	-17.91532	49.20033	491 m	5/10/2022	12:55:36	785
BP1022MAI1021T	-17.91524	49.20101	498 m	5/10/2022	13:15:41	786
BP1022MAI1022T	-17.91505	49.20119	509 m	5/10/2022	13:30:32	787
BP1022MAI1023T	-17.91537	49.20108	509 m	5/10/2022	13:45:28	788
BP1022MAI1024T	-17.91533	49.20115	512 m	5/10/2022	14:00:27	789
BP1022MAI1025T	-17.91559	49.20095	516 m	5/10/2022	14:15:42	790
BP1022MAI1026T	-17.91558	49.20099	515 m	5/10/2022	14:30:27	791
BP1022MAI1027T	-17.91597	49.20094	536 m	5/10/2022	14:52:54	792
BP1022MAI1028T	-17.91625	49.20044	520 m	5/10/2022	15:05:36	793
BP1022MAI1029T	-17.91662	49.19997	493 m	5/10/2022	15:27:33	794
BP1022MAI1030T	-17.9166	49.19998	488 m	5/10/2022	15:40:53	795
BP1022MAI1031T	-17.91665	49.19999	480 m	5/10/2022	15:55:27	796
BP1022MAI1032T	-17.91662	49.20001	487 m	5/10/2022	16:15:30	797
BP1022MAI1033T	-17.91655	49.19992	487 m	5/10/2022	16:30:29	798
BP1022MAI1034T	-17.91669	49.2	490 m	5/10/2022	16:40:49	799
BP1022MAI1101O	-17.91636	49.19905	476 m	5/11/2022	7:15:21	800
BP1022MAI1102O	-17.91608	49.19885	472 m	5/11/2022	7:31:11	801
BP1022MAI1103O	-17.91634	49.19874	472 m	5/11/2022	7:45:17	802
BP1022MAI1104O	-17.91635	49.19874	484 m	5/11/2022	8:00:38	803
BP1022MAI1105O	-17.91631	49.19873	481 m	5/11/2022	8:15:48	804
BP1022MAI1106O	-17.91626	49.19872	473 m	5/11/2022	8:30:36	805
BP1022MAI1107O	-17.91634	49.19865	474 m	5/11/2022	8:45:30	806
BP1022MAI11GO	-17.91632	49.19859	469 m	5/11/2022	8:47:33	807
BP1022MAI1108O	-17.9163	49.19835	447 m	5/11/2022	9:00:31	808
BP1022MAI1109O	-17.9168	49.19825	435 m	5/11/2022	9:17:50	809
BP1022MAI1110O	-17.91824	49.19858	411 m	5/11/2022	9:44:25	810
BP1022MAI1111O	-17.91827	49.19858	419 m	5/11/2022	10:00:32	811
BP1022MAI1112O	-17.91823	49.19858	415 m	5/11/2022	10:15:31	812
BP1022MAI1113O	-17.9183	49.19894	419 m	5/11/2022	10:35:25	813
BP1022MAI1114O	-17.91859	49.19928	454 m	5/11/2022	10:56:37	814
BP1022MAI1115O	-17.91863	49.19939	463 m	5/11/2022	11:10:32	815
BP1022MAI1116O	-17.91915	49.19945	458 m	5/11/2022	11:25:50	816
BP1022MAI1117O	-17.92023	49.20016	493 m	5/11/2022	12:38:15	817
BP1022MAI1118O	-17.92025	49.2002	497 m	5/11/2022	12:50:28	818
BP1022MAI1119O	-17.92002	49.20058	484 m	5/11/2022	13:10:18	819
BP1022MAI1120O	-17.92001	49.20061	482 m	5/11/2022	13:25:36	820
BP1022MAI1121O	-17.92003	49.20065	483 m	5/11/2022	13:40:26	821
BP1022MAI1122O	-17.9204	49.2012	445 m	5/11/2022	14:05:31	822
BP1022MAI1123O	-17.92036	49.20115	442 m	5/11/2022	14:20:29	823
BP1022MAI1201T	-17.92105	49.2	469 m	5/12/2022	7:09:06	824
BP1022MAI1202T	-17.92105	49.19953	454 m	5/12/2022	7:25:48	825
BP1022MAI1203T	-17.92128	49.19933	460 m	5/12/2022	7:42:17	826
BP1022MAI1204T	-17.92126	49.19854	415 m	5/12/2022	7:58:11	827
BP1022MAI1205T	-17.92148	49.19835	407 m	5/12/2022	8:10:55	828
BP1022MAI1206T	-17.92158	49.19817	407 m	5/12/2022	8:25:26	829
BP1022MAI1207T	-17.92068	49.19848	397 m	5/12/2022	8:45:39	830
BP1022MAI1208T	-17.92051	49.19843	393 m	5/12/2022	8:58:46	831
BP1022MAI1209T	-17.92017	49.19823	410 m	5/12/2022	9:18:28	832
BP1022MAI1210T	-17.92017	49.19825	407 m	5/12/2022	9:30:41	833
BP1022MAI1211T	-17.92015	49.19823	412 m	5/12/2022	9:44:02	834
BP1022MAI1212T	-17.91918	49.19845	389 m	5/12/2022	10:07:58	835
BP1022MAI1213T	-17.91823	49.19856	405 m	5/12/2022	10:25:33	836
BP1022MAI1215T	-17.91815	49.19845	412 m	5/12/2022	11:01:21	837
BP1022MAI1216T	-17.91662	49.19882	436 m	5/12/2022	11:38:26	838
BP1022MAI1217T	-17.91641	49.19879	463 m	5/12/2022	11:51:51	839
BP1022MAI1218T	-17.91645	49.19888	482 m	5/12/2022	12:06:53	840
BP1022MAI1219T	-17.91554	49.19919	484 m	5/12/2022	12:43:50	841
BP1022MAI1220T	-17.91576	49.20043	515 m	5/12/2022	13:05:50	842
BP1022MAI1221T	-17.91576	49.20045	514 m	5/12/2022	13:17:19	843
BP1022MAI1222T	-17.91574	49.20046	513 m	5/12/2022	13:30:49	844
BP1022MAI1223T	-17.91579	49.20047	513 m	5/12/2022	13:45:32	845
BP1022MAI1224T	-17.91576	49.20046	513 m	5/12/2022	14:15:46	846
BP1022MAI1225T	-17.91587	49.20045	530 m	5/12/2022	14:48:42	847
BP1022MAI1226T	-17.91535	49.20111	507 m	5/12/2022	15:17:10	848
BP1022MAI1227T	-17.91523	49.20119	519 m	5/12/2022	15:30:41	849
BP1022MAI1228T	-17.91614	49.20047	518 m	5/12/2022	15:57:46	850
BP1022MAI1229T	-17.91626	49.20004	513 m	5/12/2022	16:10:46	851
BP1022MAI1230T	-17.91667	49.19991	483 m	5/12/2022	16:28:55	852
BP1022MAI1231T	-17.91658	49.19988	482 m	5/12/2022	16:40:08	853
BP1022MAI1301T	-17.9158	49.19955	517 m	5/13/2022	7:29:10	854
BP1022MAI1302T	-17.91557	49.19938	498 m	5/13/2022	7:47:09	855
BP1022MAI1303T	-17.91503	49.19943	476 m	5/13/2022	8:00:51	856
BP1022MAI1304T	-17.915	49.19942	464 m	5/13/2022	8:17:40	857
BP1022MAI1305T	-17.91514	49.19918	464 m	5/13/2022	8:32:34	858
BP1022MAI1306T	-17.91511	49.19874	451 m	5/13/2022	8:47:40	859
BP1022MAI1307T	-17.91508	49.19861	448 m	5/13/2022	9:09:24	860
BP1022MAI1308T	-17.9151	49.19856	445 m	5/13/2022	9:16:15	861
BP1022MAI1309T	-17.91509	49.19855	455 m	5/13/2022	9:45:10	862
BP1022MAI1310T	-17.91503	49.19875	445 m	5/13/2022	9:55:25	863
BP1022MAI1311T	-17.91508	49.19861	462 m	5/13/2022	10:07:26	864
BP1022MAI1312T	-17.91507	49.19865	440 m	5/13/2022	10:26:05	865
BP1022MAI1313T	-17.91513	49.19851	444 m	5/13/2022	10:33:28	866
BP1022MAI1314T	-17.91516	49.19869	442 m	5/13/2022	10:50:38	867
BP1022MAI1315T	-17.91516	49.19857	441 m	5/13/2022	11:02:54	868
BP1022MAI1316T	-17.91626	49.19853	460 m	5/13/2022	11:19:42	869
BP1022MAI1317T	-17.91645	49.19845	447 m	5/13/2022	12:26:35	870
BP1022MAI1318T	-17.91659	49.19915	475 m	5/13/2022	12:42:15	871
BP1022MAI1319T	-17.9166	49.19915	474 m	5/13/2022	12:55:34	872
BP1022MAI1320T	-17.91645	49.19957	490 m	5/13/2022	13:24:35	873
BP1022MAI1321T	-17.91603	49.20081	529 m	5/13/2022	13:51:36	874
BP1022MAI1322T	-17.91574	49.20097	528 m	5/13/2022	14:11:04	875
BP1022MAI1323T	-17.91628	49.2014	522 m	5/13/2022	14:25:31	876
BP1022MAI1324T	-17.91661	49.20205	518 m	5/13/2022	14:38:51	877
BP1022JUN0701T	-17.92138	49.19928	432 m	6/7/2022	6:51:18	878
BP1022JUN0702T	-17.92118	49.19993	475 m	6/7/2022	7:06:13	879
BP1022JUN0703T	-17.92098	49.20043	457 m	6/7/2022	7:25:09	880
BP1022JUN0704T	-17.92064	49.20094	434 m	6/7/2022	7:50:11	881
BP1022JUN0705T	-17.9197	49.20168	420 m	6/7/2022	8:37:53	882
BP1022JUN0707T	-17.91924	49.20199	416 m	6/7/2022	8:52:48	883
BP1022JUN0708T	-17.919	49.20206	434 m	6/7/2022	9:06:46	884
BP1022JUN0709T	-17.91852	49.20209	458 m	6/7/2022	9:23:39	885
BP1022JUN0710T	-17.91839	49.202	467 m	6/7/2022	9:35:56	886
BP1022JUN0711T	-17.9185	49.2017	473 m	6/7/2022	9:51:19	887
BP1022JUN0712T	-17.91851	49.20162	471 m	6/7/2022	10:05:12	888
BP1022JUN0713T	-17.91837	49.2014	479 m	6/7/2022	10:19:58	889
BP1022JUN0714T	-17.91834	49.20062	505 m	6/7/2022	10:45:38	890
BP1022JUN0715T	-17.91824	49.20062	502 m	6/7/2022	11:03:42	891
BP1022JUN0716T	-17.91841	49.20028	499 m	6/7/2022	11:19:47	892
BP1022JUN0717T	-17.91847	49.19998	497 m	6/7/2022	11:34:59	893
BP1022JUN0718T	-17.91848	49.19994	491 m	6/7/2022	11:50:00	894
BP1022JUN0719T	-17.91864	49.19953	473 m	6/7/2022	12:05:05	895
BP1022JUN0720T	-17.91906	49.19929	448 m	6/7/2022	12:25:05	896
BP1022JUN0721T	-17.91911	49.19944	475 m	6/7/2022	12:45:23	897
BP1022JUN0722T	-17.91976	49.19879	426 m	6/7/2022	13:33:34	898
BP1022JUN0723T	-17.9203	49.1988	429 m	6/7/2022	13:52:42	899
BP1022JUN0724T	-17.92044	49.19865	410 m	6/7/2022	14:05:00	900
BP1022JUN0725T	-17.92086	49.19908	431 m	6/7/2022	14:21:19	901
BP1022JUN0726T	-17.92143	49.1992	434 m	6/7/2022	14:39:56	902
BP1022JUN0727T	-17.92143	49.19919	437 m	6/7/2022	14:55:52	903
BP1022JUN0728T	-17.92138	49.19919	440 m	6/7/2022	15:10:08	904
BP1022JUN0729T	-17.92142	49.19919	438 m	6/7/2022	15:24:50	905
BP1022JUN0730T	-17.92152	49.19918	437 m	6/7/2022	15:40:01	906
BP1022JUN0731T	-17.9214	49.19917	442 m	6/7/2022	15:55:00	907
BP1022JUN0732T	-17.92138	49.19914	442 m	6/7/2022	16:10:06	908
BP1022JUN0733T	-17.92138	49.19914	442 m	6/7/2022	16:31:06	909
BP1022JUN0801O	-17.92134	49.19923	439 m	6/8/2022	6:49:47	910
BP1022JUN0802O	-17.92134	49.19917	438 m	6/8/2022	7:05:42	911
BP1022JUN0803O	-17.92136	49.19917	438 m	6/8/2022	7:20:48	912
BP1022JUN0804O	-17.92133	49.19924	437 m	6/8/2022	7:34:54	913
BP1022JUN0805O	-17.92147	49.19917	449 m	6/8/2022	7:49:45	914
BP1022JUN0806O	-17.92142	49.19916	446 m	6/8/2022	8:05:13	915
BP1022JUN0807O	-17.92145	49.19936	434 m	6/8/2022	8:20:47	916
BP1022JUN0808O	-17.92121	49.19962	453 m	6/8/2022	8:37:13	917
BP1022JUN0809O	-17.92106	49.19994	470 m	6/8/2022	8:49:58	918
BP1022JUN0810O	-17.92081	49.20029	483 m	6/8/2022	9:05:56	919
BP1022JUN0811O	-17.92061	49.20117	448 m	6/8/2022	9:24:38	920
BP1022JUN0812O	-17.92053	49.20107	441 m	6/8/2022	9:40:55	921
BP1022JUN0813O	-17.92056	49.20109	439 m	6/8/2022	9:55:19	922
BP1022JUN0814O	-17.91977	49.20153	431 m	6/8/2022	10:14:52	923
BP1022JUN0815O	-17.91973	49.20173	400 m	6/8/2022	10:48:37	924
BP1022JUN0816O	-17.9196	49.2011	446 m	6/8/2022	11:15:46	925
BP1022JUN0817O	-17.92	49.20045	471 m	6/8/2022	11:29:47	926
BP1022JUN0818O	-17.92016	49.20011	494 m	6/8/2022	11:44:57	927
BP1022JUN0819O	-17.92017	49.1999	490 m	6/8/2022	12:00:30	928
BP1022JUN0820O	-17.92015	49.19988	487 m	6/8/2022	12:15:27	929
BP1022JUN08 ATT	-17.92013	49.19986	487 m	6/8/2022	12:17:00	930
BP1022JUN0821O	-17.92074	49.20016	485 m	6/8/2022	12:28:04	931
BP1022JUN0822O	-17.92095	49.20007	481 m	6/8/2022	12:40:17	932
BP1022JUN0823O	-17.92097	49.20004	473 m	6/8/2022	12:55:14	933
BP1022JUN0824O	-17.92102	49.2	477 m	6/8/2022	13:09:32	934
BP1022JUN0825O	-17.92102	49.19999	476 m	6/8/2022	13:25:13	935
BP1022JUN0826O	-17.92102	49.20003	471 m	6/8/2022	13:39:47	936
BP1022JUN0827O	-17.92101	49.20001	472 m	6/8/2022	13:55:19	937
BP1022JUN0828O	-17.92104	49.19998	465 m	6/8/2022	14:09:49	938
BP1022JUN0829O	-17.92105	49.19996	472 m	6/8/2022	14:24:44	939
BP1022JUN0830O	-17.92103	49.19996	476 m	6/8/2022	14:39:54	940
BP1022JUN0831O	-17.92103	49.19999	473 m	6/8/2022	14:54:45	941
BP1022JUN0832O	-17.92103	49.20001	478 m	6/8/2022	15:09:40	942
BP1022JUN0833O	-17.92107	49.19993	479 m	6/8/2022	15:24:35	943
BP1022JUN0834O	-17.92106	49.19998	477 m	6/8/2022	15:39:49	944
BP1022JUN0835O	-17.92104	49.20002	472 m	6/8/2022	15:54:37	945
BP1022JUN0836O	-17.92109	49.2	473 m	6/8/2022	16:09:39	946
BP1022JUN0837O	-17.92107	49.19999	476 m	6/8/2022	16:25:01	947
BP1022JUN0838O	-17.92114	49.19991	472 m	6/8/2022	16:39:41	948
BP1022JUN09O1O	-17.92101	49.19969	464 m	6/9/2022	7:19:59	949
BP1022JUN0902O	-17.921	49.19972	467 m	6/9/2022	7:36:33	950
BP1022JUN0903O	-17.92098	49.19972	462 m	6/9/2022	7:58:49	951
BP1022JUN0904O	-17.9211	49.19963	476 m	6/9/2022	8:20:08	952
BP1022JUN0905O	-17.92115	49.19969	456 m	6/9/2022	8:34:37	953
BP1022JUN0906O	-17.92112	49.1996	461 m	6/9/2022	8:49:31	954
BP1022JUN0901T	-17.92115	49.19933	447 m	6/9/2022	8:59:37	955
BP1022JUN0908T	-17.92142	49.19847	418 m	6/9/2022	9:26:46	956
BP1022JUN0909T	-17.92117	49.19755	370 m	6/9/2022	9:59:07	957
BP1022JUN0910T	-17.92118	49.19753	375 m	6/9/2022	10:14:32	958
BP1022JUN0911T	-17.92115	49.19756	370 m	6/9/2022	10:29:49	959
BP1022JUN0912T	-17.92182	49.19766	370 m	6/9/2022	10:51:52	960
BP1022JUN0913T	-17.92188	49.19757	384 m	6/9/2022	11:07:53	961
BP1022JUN0914T	-17.92198	49.19827	391 m	6/9/2022	11:26:10	962
BP1022JUN0915T	-17.92169	49.19862	415 m	6/9/2022	11:39:53	963
BP1022JUN0916T	-17.92167	49.19862	421 m	6/9/2022	11:56:27	964
BP1022JUN0917T	-17.92127	49.19896	423 m	6/9/2022	12:14:14	965
BP1022JUN0918T	-17.92126	49.19891	422 m	6/9/2022	12:24:52	966
BP1022JUN0919T	-17.9213	49.19884	422 m	6/9/2022	12:44:07	967
BP1022JUN0920T	-17.9213	49.19891	421 m	6/9/2022	13:10:53	968
BP1022JUN0921T	-17.92127	49.19894	412 m	6/9/2022	13:12:01	969
BP1022JUN0922T	-17.92155	49.19922	431 m	6/9/2022	13:25:33	970
BP1022JUN0923T	-17.92156	49.19921	442 m	6/9/2022	13:40:15	971
BP1022JUN0924T	-17.92154	49.19951	448 m	6/9/2022	13:55:20	972
BP1022JUN0925T	-17.92186	49.19987	460 m	6/9/2022	14:13:04	973
BP1022JUN0926T	-17.92229	49.20025	428 m	6/9/2022	14:24:57	974
BP1022JUN0927T	-17.92279	49.20056	404 m	6/9/2022	14:40:16	975
BP1022JUN0928T	-17.92324	49.20015	370 m	6/9/2022	14:59:17	976
BP1022JUN0929T	-17.92323	49.20019	387 m	6/9/2022	15:09:56	977
BP1022JUN0930T	-17.92322	49.20029	393 m	6/9/2022	15:29:11	978
BP1022JUN0931T	-17.9239	49.1995	399 m	6/9/2022	15:58:35	979
BP1022JUN0932T	-17.92384	49.1995	399 m	6/9/2022	16:15:25	980
BP1022JUN0933T	-17.92389	49.19951	402 m	6/9/2022	16:29:37	981
BP1022JUN1001O	-17.92306	49.20049	381 m	6/10/2022	7:22:40	982
BP1022JUN1002O	-17.92234	49.20066	389 m	6/10/2022	7:39:46	983
BP1022JUN1003O	-17.9217	49.20074	399 m	6/10/2022	7:54:52	984
BP1022JUN1004O	-17.92122	49.20071	425 m	6/10/2022	8:10:51	985
BP1022JUN1005O	-17.92092	49.20089	437 m	6/10/2022	8:28:33	986
BP1022JUN1006O	-17.9206	49.20107	440 m	6/10/2022	8:41:38	987
BP1022JUN1007O	-17.92042	49.20123	452 m	6/10/2022	8:59:53	988
BP1022JUN1008O	-17.92039	49.20124	452 m	6/10/2022	9:14:08	989
BP1022JUN1009O	-17.92008	49.20136	462 m	6/10/2022	9:25:27	990
BP1022JUN1010O	-17.91947	49.20081	492 m	6/10/2022	9:42:48	991
BP1022JUN1011O	-17.91941	49.20082	489 m	6/10/2022	9:54:34	992
BP1022JUN1012O	-17.91942	49.20083	494 m	6/10/2022	10:12:58	993
BP1022JUN1013O	-17.91936	49.20083	496 m	6/10/2022	10:24:54	994
BP1022JUN1014O	-17.91939	49.20074	485 m	6/10/2022	10:39:55	995
BP1022JUN1015O	-17.91922	49.20127	460 m	6/10/2022	11:01:46	996
BP1022JUN1016O	-17.91919	49.20118	460 m	6/10/2022	11:11:20	997
BP1022JUN1017O	-17.91947	49.20125	457 m	6/10/2022	11:25:27	998
BP1022JUN1018O	-17.91953	49.20127	460 m	6/10/2022	11:43:54	999
BP1022JUN1019O	-17.91952	49.20127	463 m	6/10/2022	11:54:40	1000
BP1022JUN1020O	-17.91953	49.20121	456 m	6/10/2022	12:13:38	1001
BP1022JUN1021O	-17.91949	49.20132	460 m	6/10/2022	12:28:55	1002
BP1022JUN1022O	-17.9195	49.20124	451 m	6/10/2022	12:40:47	1003
BP1022JUN1023O	-17.91954	49.20129	464 m	6/10/2022	12:56:12	1004
BP1022JUN1024O	-17.91955	49.20133	465 m	6/10/2022	13:10:00	1005
BP1022JUN1025O	-17.91954	49.20124	450 m	6/10/2022	13:25:46	1006
BP1022JUN1026O	-17.91976	49.20172	416 m	6/10/2022	13:52:53	1007
BP1022JUN1027O	-17.91981	49.20176	414 m	6/10/2022	14:06:04	1008
BP1022JUN1028O	-17.91869	49.20195	441 m	6/10/2022	14:22:02	1009
BP1022JUN1029O	-17.91846	49.20176	482 m	6/10/2022	14:40:06	1010
BP1022JUN1030O	-17.91807	49.20193	487 m	6/10/2022	14:50:24	1011
BP1022JUN1031O	-17.91749	49.20174	498 m	6/10/2022	15:04:48	1012
BP1022JUN1032O	-17.91639	49.20077	510 m	6/10/2022	15:19:57	1013
BP1022JUN1033O	-17.91639	49.20034	500 m	6/10/2022	15:38:55	1014
BP1022JUN1034O	-17.91642	49.20031	494 m	6/10/2022	15:50:56	1015
BP1022JUN1035O	-17.91642	49.20032	496 m	6/10/2022	16:05:21	1016
BP1022JUN1036O	-17.91645	49.20029	500 m	6/10/2022	16:20:04	1017
BP1022JUN1037O	-17.91645	49.20029	500 m	6/10/2022	16:35:08	1018
BP1022JUN2701T	-17.91572	49.20068	521 m	6/27/2022	7:23:23	1019
BP1022JUN2702T	-17.91573	49.20069	528 m	6/27/2022	7:29:52	1020
BP1022JUN2703T	-17.9158	49.20066	530 m	6/27/2022	7:45:17	1021
BP1022JUN2704T	-17.91653	49.19942	498 m	6/27/2022	8:12:26	1022
BP1022JUN2705T	-17.91646	49.19915	494 m	6/27/2022	8:20:26	1023
BP1022JUN2706T	-17.91625	49.19908	483 m	6/27/2022	8:40:33	1024
BP1022JUN2707T	-17.91618	49.19899	484 m	6/27/2022	8:54:57	1025
BP1022JUN2708T	-17.91616	49.1991	483 m	6/27/2022	9:10:23	1026
BP1022JUN2709T	-17.91606	49.19916	490 m	6/27/2022	9:24:51	1027
BP1022JUN2710T	-17.91538	49.19914	482 m	6/27/2022	9:41:00	1028
BP1022JUN2711T	-17.91518	49.1992	485 m	6/27/2022	9:55:21	1029
BP1022JUN2712T	-17.91477	49.1991	462 m	6/27/2022	10:09:40	1030
BP1022JUN2713T	-17.91477	49.199	469 m	6/27/2022	10:24:45	1031
BP1022JUN27 1029	-17.91479	49.19903	465 m	6/27/2022	10:29:49	1032
BP1022JUN2714T	-17.91484	49.19905	459 m	6/27/2022	10:39:31	1033
BP1022JUN2715T	-17.91503	49.19884	461 m	6/27/2022	10:54:53	1034
BP1022JUN2716T	-17.91506	49.19848	443 m	6/27/2022	11:09:55	1035
BP1022JUN2717T	-17.91519	49.19835	441 m	6/27/2022	11:24:47	1036
BP1022JUN2718T	-17.91604	49.19848	433 m	6/27/2022	11:39:49	1037
BP1022JUN2719T	-17.91683	49.19741	389 m	6/27/2022	12:06:56	1038
BP1022JUN2720T	-17.91688	49.19744	395 m	6/27/2022	12:21:46	1039
BP1022JUN2721T	-17.91642	49.19871	450 m	6/27/2022	12:44:10	1040
BP1022JUN2722T	-17.91629	49.19895	472 m	6/27/2022	13:03:36	1041
BP1022JUN2723T	-17.91665	49.2	477 m	6/27/2022	13:25:35	1042
BP1022JUN2724T	-17.91653	49.19986	459 m	6/27/2022	13:40:20	1043
BP1022JUN2725T	-17.91665	49.19993	477 m	6/27/2022	13:54:56	1044
BP1022JUN2726T	-17.91666	49.19993	480 m	6/27/2022	14:12:47	1045
BP1022JUN2727T	-17.91662	49.19988	476 m	6/27/2022	14:24:32	1046
BP1022JUN2728T	-17.91667	49.19988	484 m	6/27/2022	14:39:29	1047
BP1022JUN2729T	-17.91663	49.19994	480 m	6/27/2022	14:54:52	1048
BP1022JUN27 30T	-17.91662	49.1999	475 m	6/27/2022	15:10:15	1049
BP1022JUN2731T	-17.91669	49.19991	480 m	6/27/2022	15:24:55	1050
BP1022JUN2732T	-17.91651	49.19995	472 m	6/27/2022	15:40:12	1051
BP1022JUN2733T	-17.91664	49.1999	491 m	6/27/2022	15:54:37	1052
BP1022JUN2734T	-17.91668	49.19996	489 m	6/27/2022	16:09:58	1053
BP1022JUN2735T	-17.91671	49.19993	494 m	6/27/2022	16:24:54	1054
BP1022JUN2801O	-17.91598	49.19897	497 m	6/28/2022	7:54:44	1055
BP1022JUN2802O	-17.91548	49.19907	480 m	6/28/2022	8:04:48	1056
BP1022JUN2803O	-17.91541	49.19898	471 m	6/28/2022	8:19:09	1057
BP1022JUN2804O	-17.91549	49.19874	458 m	6/28/2022	8:34:43	1058
BP1022JUN2805O	-17.91521	49.19838	438 m	6/28/2022	8:49:45	1059
BP1022JUN2806O	-17.91512	49.19834	441 m	6/28/2022	9:07:10	1060
BP1022JUN2807O	-17.91508	49.19839	436 m	6/28/2022	9:19:41	1061
BP1022JUN2808O	-17.91476	49.19765	426 m	6/28/2022	9:34:29	1062
BP1022JUN2809O	-17.91439	49.19739	404 m	6/28/2022	9:50:02	1063
BP1022JUN2810O	-17.91422	49.19733	399 m	6/28/2022	10:06:39	1064
BP1022JUN2811O	-17.91426	49.1973	400 m	6/28/2022	10:20:16	1065
BP1022JUN2812O	-17.91506	49.19748	404 m	6/28/2022	10:41:52	1066
BP1022JUN2813O	-17.91534	49.19758	403 m	6/28/2022	10:56:32	1067
BP1022JUN2814O	-17.91677	49.19742	395 m	6/28/2022	11:31:16	1068
BP1022JUN2815O	-17.91634	49.1977	398 m	6/28/2022	11:45:25	1069
BP1022JUN2816O	-17.9161	49.19859	445 m	6/28/2022	12:00:56	1070
BP1022JUN2817O	-17.91593	49.19885	464 m	6/28/2022	12:17:53	1071
BP1022JUN2818O	-17.91557	49.19905	474 m	6/28/2022	12:29:15	1072
BP1022JUN2819O	-17.91557	49.19992	496 m	6/28/2022	12:55:31	1073
BP1022JUN2820O	-17.91575	49.20066	526 m	6/28/2022	13:24:30	1074
BP1022JUN2821O	-17.91594	49.20054	532 m	6/28/2022	13:52:40	1075
BP1022JUN2822O	-17.91596	49.20054	538 m	6/28/2022	14:08:48	1076
BP1022JUN2823O	-17.91599	49.20058	533 m	6/28/2022	14:20:15	1077
BP1022JUN2824O	-17.91603	49.20062	528 m	6/28/2022	14:34:43	1078
BP1022JUN2825O	-17.91592	49.20063	526 m	6/28/2022	14:51:47	1079
BP1022JUN2826O	-17.91597	49.20058	524 m	6/28/2022	15:07:47	1080
BP1022JUN2827O	-17.91599	49.20059	525 m	6/28/2022	15:19:28	1081
BP1022JUN2828O	-17.91597	49.20059	516 m	6/28/2022	15:34:38	1082
BP1022JUN2829O	-17.91596	49.20055	528 m	6/28/2022	15:49:42	1083
BP322JUN3001T	-17.92235	49.20035	406 m	6/30/2022	8:24:20	1084
BP1022JUN3002T	-17.92057	49.20029	484 m	6/30/2022	10:48:28	1085
BP1022JUN3003T	-17.92031	49.20064	482 m	6/30/2022	11:09:41	1086
BP1022JUN3004T	-17.92097	49.2	470 m	6/30/2022	11:29:54	1087
BP1022JUN3005T	-17.92109	49.19942	447 m	6/30/2022	11:45:00	1088
BP1022JUN3006T	-17.92104	49.19945	446 m	6/30/2022	11:59:27	1089
BP1022JUN3007T	-17.92106	49.19945	447 m	6/30/2022	12:14:47	1090
BP1022JUN3008T	-17.92102	49.19957	450 m	6/30/2022	12:29:29	1091
BP1022JUN3009T	-17.92109	49.19976	454 m	6/30/2022	12:44:42	1092
BP1022JUN3010T	-17.92061	49.20015	475 m	6/30/2022	13:01:13	1093
BP1022JUN3011T	-17.92046	49.2007	485 m	6/30/2022	13:15:24	1094
BP1022JUN3012T	-17.91985	49.20182	435 m	6/30/2022	13:44:25	1095
BP1022JUN3013T	-17.92039	49.20215	375 m	6/30/2022	14:47:13	1096
BP1022JUN3014T	-17.92031	49.20216	365 m	6/30/2022	15:04:28	1097
BP1022JUL0101O	-17.91872	49.20128	448 m	7/1/2022	8:34:17	1098
BP1022JUL0102O	-17.91872	49.20086	479 m	7/1/2022	8:50:22	1099
BP1022JUL0103O	-17.91876	49.20091	470 m	7/1/2022	9:05:05	1100
BP1022JUL0104O	-17.91908	49.20101	460 m	7/1/2022	9:19:32	1101
BP1022JUN0105O	-17.91963	49.20119	495 m	7/1/2022	9:39:26	1102
BP1022JUL0106O	-17.91978	49.20169	413 m	7/1/2022	10:06:20	1103
BP1022JUL0107O	-17.92019	49.20193	396 m	7/1/2022	10:31:11	1104
BP1022JUL0108O	-17.92014	49.2019	400 m	7/1/2022	10:44:28	1105
BP1022JUL0109O	-17.92019	49.20179	412 m	7/1/2022	10:59:50	1106
BP1022JUL0110O	-17.9198	49.20166	409 m	7/1/2022	11:18:06	1107
BP1022JUL0111O	-17.91973	49.20172	414 m	7/1/2022	11:30:05	1108
BP1022JUL0112O	-17.91959	49.20172	408 m	7/1/2022	11:44:29	1109
BP1022JUL0113O	-17.91938	49.20107	470 m	7/1/2022	12:15:14	1110
BP1022JUL0114O	-17.91989	49.20074	474 m	7/1/2022	12:30:16	1111
BP1022JUL0115O	-17.92056	49.2003	487 m	7/1/2022	12:41:24	1112
BP1022JUL0116O	-17.92099	49.20004	476 m	7/1/2022	13:00:13	1113
BP1022JUL0117O	-17.92097	49.19992	470 m	7/1/2022	13:10:08	1114
BP1022JUL0118O	-17.9214	49.19927	452 m	7/1/2022	13:32:08	1115
BP1022JUL0119O	-17.92141	49.19926	453 m	7/1/2022	13:44:39	1116
BP1022JUL0120O	-17.92144	49.19928	447 m	7/1/2022	13:59:31	1117
BP1022JUL0121O	-17.92147	49.19922	458 m	7/1/2022	14:14:26	1118
BP1022JUL0122O	-17.92147	49.19925	447 m	7/1/2022	14:29:31	1119
BP1022JUL0123O	-17.92147	49.19924	453 m	7/1/2022	14:44:34	1120
BP1022JUL0124O	-17.92142	49.19924	442 m	7/1/2022	14:59:32	1121
BP1022JUN0125O	-17.92148	49.19926	440 m	7/1/2022	15:14:38	1122
BP1022JUL0126O	-17.92145	49.19921	438 m	7/1/2022	15:29:34	1123
BP1022JUL0127O	-17.92146	49.19926	462 m	7/1/2022	15:44:31	1124
BP1022JUL0128O	-17.92148	49.1992	475 m	7/1/2022	15:54:44	1125
BP1022JUL0129O	-17.92148	49.1992	475 m	7/1/2022	16:13:01	1126
BP1022JUL0130O	-17.92145	49.19921	438 m	7/1/2022	16:29:53	1127
BP222MAI1601S	-17.90928	49.19842	392 m	5/16/2022	13:05:36	1128
BP222MAI1602S	-17.90995	49.19843	378 m	5/16/2022	13:28:17	1129
BP222MAI1603S	-17.91002	49.19853	379 m	5/16/2022	13:46:06	1130
BP222MAI1604S	-17.9101	49.19856	396 m	5/16/2022	14:16:31	1131
BP222MAI1605S	-17.90973	49.19929	408 m	5/16/2022	14:30:47	1132
BP222MAI1606S	-17.90981	49.19967	423 m	5/16/2022	14:45:37	1133
BP222MAI1607S	-17.90998	49.19976	425 m	5/16/2022	15:07:10	1134
BP222MAI1608S	-17.9105	49.20005	430 m	5/16/2022	15:21:46	1135
BP222MAI1609S	-17.9105	49.20006	445 m	5/16/2022	15:36:06	1136
BP222MAI1610S	-17.91033	49.20027	443 m	5/16/2022	15:50:47	1137
BP222MAI1611S	-17.91033	49.20027	436 m	5/16/2022	16:11:17	1138
BP222MAI1612S	-17.91031	49.20028	433 m	5/16/2022	16:24:18	1139
BP222MAI1701R	-17.90535	49.20091	447 m	5/17/2022	15:15:32	1140
BP222MAI1702R	-17.90534	49.2009	445 m	5/17/2022	15:29:53	1141
BP222MAI1703R	-17.9054	49.20088	438 m	5/17/2022	15:48:04	1142
BP222MAI1704R	-17.90535	49.20091	433 m	5/17/2022	15:57:33	1143
BP222MAI1801R	-17.90473	49.20202	468 m	5/18/2022	7:30:05	1144
BP222MAI1802R	-17.9048	49.20197	466 m	5/18/2022	7:45:41	1145
BP222MAI1803R	-17.90537	49.20179	441 m	5/18/2022	8:14:44	1146
BP222MAI1804R	-17.90551	49.20166	442 m	5/18/2022	8:30:53	1147
BP222MAI1805R	-17.90572	49.20104	449 m	5/18/2022	8:40:32	1148
BP222MAI1806R	-17.90531	49.20016	427 m	5/18/2022	9:16:59	1149
BP222MAI1807R	-17.90558	49.1994	426 m	5/18/2022	9:30:51	1150
BP222MAI1808R	-17.90539	49.19877	417 m	5/18/2022	9:44:51	1151
BP222MAI1809R	-17.90581	49.19894	422 m	5/18/2022	10:01:16	1152
BP222MAI1810R	-17.90668	49.19926	401 m	5/18/2022	10:19:21	1153
BP222MAI1811R	-17.90762	49.19972	380 m	5/18/2022	10:36:13	1154
BP222MAI1812R	-17.90773	49.19986	387 m	5/18/2022	10:50:30	1155
BP222MAI1813R	-17.90821	49.20016	408 m	5/18/2022	11:13:37	1156
BP222MAI1814R	-17.90822	49.20013	410 m	5/18/2022	11:30:39	1157
BP222MAI1815R	-17.90823	49.20016	405 m	5/18/2022	11:55:41	1158
BP222MAI1816R	-17.90819	49.20014	415 m	5/18/2022	12:05:48	1159
BP222MAI1817R	-17.90821	49.20007	410 m	5/18/2022	12:19:07	1160
BP222MAI1818R	-17.90818	49.20009	415 m	5/18/2022	12:31:51	1161
BP222MAI1819R	-17.9082	49.20014	408 m	5/18/2022	13:05:39	1162
BP222MAI1820R	-17.9082	49.20021	402 m	5/18/2022	13:22:46	1163
BP222MAI1821R	-17.90828	49.20021	411 m	5/18/2022	13:30:09	1164
BP222MAI1822R	-17.90828	49.20024	405 m	5/18/2022	13:49:55	1165
BP222MAI1823R	-17.90852	49.20006	408 m	5/18/2022	14:01:09	1166
BP222MAI1825R	-17.90923	49.19933	408 m	5/18/2022	14:16:56	1167
BP222MAI1826R	-17.90915	49.19939	389 m	5/18/2022	14:30:52	1168
BP222MAI1827R	-17.90906	49.19933	393 m	5/18/2022	14:45:37	1169
BP222MAI1828R	-17.90797	49.19894	369 m	5/18/2022	15:11:14	1170
BP222MAI1829R	-17.90667	49.19869	384 m	5/18/2022	15:45:42	1171
BP222MAI1830R	-17.90638	49.19891	386 m	5/18/2022	16:15:41	1172
BP222MAI1831R	-17.90642	49.1989	392 m	5/18/2022	16:30:40	1173
BP222MAI1832R	-17.90633	49.19895	382 m	5/18/2022	16:45:31	1174
BP222MAI1901S	-17.90637	49.20118	414 m	5/19/2022	8:51:19	1175
BP222MAI1902S	-17.90764	49.20133	407 m	5/19/2022	9:13:29	1176
BP222MAI1903S	-17.90777	49.20134	411 m	5/19/2022	9:25:39	1177
BP222MAI1904S	-17.90774	49.20133	404 m	5/19/2022	9:40:24	1178
BP222MAI1905S	-17.908	49.20141	419 m	5/19/2022	9:55:38	1179
BP222MAI1906S	-17.90801	49.20133	437 m	5/19/2022	10:10:36	1180
BP222MAI1907S	-17.90804	49.20139	427 m	5/19/2022	10:25:37	1181
BP222MAI1908S	-17.90773	49.20172	433 m	5/19/2022	10:47:47	1182
BP222MAI1909S	-17.90769	49.20172	445 m	5/19/2022	10:59:44	1183
BP222MAI1910S	-17.90744	49.20209	414 m	5/19/2022	11:15:42	1184
BP222MAI1911S	-17.90749	49.2021	413 m	5/19/2022	11:30:34	1185
BP222MAI1912S	-17.90753	49.20227	420 m	5/19/2022	11:46:02	1186
BP222MAI1913S	-17.90734	49.20356	495 m	5/19/2022	12:06:52	1187
BP222MAI1914S	-17.90729	49.2036	496 m	5/19/2022	12:22:22	1188
BP222MAI1915S	-17.90729	49.20373	484 m	5/19/2022	12:35:31	1189
BP222MAI3101S	-17.90848	49.20186	444 m	5/31/2022	6:39:55	1190
BP222MAI3102S	-17.9085	49.20185	438 m	5/31/2022	6:55:29	1191
BP222MAI3103S	-17.90843	49.20182	446 m	5/31/2022	7:10:28	1192
BP222MAI3104S	-17.90824	49.20186	445 m	5/31/2022	7:27:44	1193
BP222MAI3105S	-17.90827	49.20177	439 m	5/31/2022	7:40:37	1194
BP222MAI3106S	-17.90826	49.2019	440 m	5/31/2022	7:54:43	1195
BP222MAI3107S	-17.90833	49.20197	440 m	5/31/2022	8:12:25	1196
BP222MAI3108S	-17.90851	49.20301	464 m	5/31/2022	8:35:39	1197
BP222MAI3109S	-17.90854	49.20316	486 m	5/31/2022	8:52:52	1198
BP222MAI3110S	-17.90851	49.20311	487 m	5/31/2022	9:05:42	1199
BP222MAI3111S	-17.90849	49.20304	478 m	5/31/2022	9:20:30	1200
BP222MAI3112S	-17.9087	49.20352	517 m	5/31/2022	9:35:58	1201
BP222MAI3113S	-17.90871	49.20369	524 m	5/31/2022	9:51:25	1202
BP222MAI3114S	-17.90839	49.20422	534 m	5/31/2022	10:10:53	1203
BP222MAI3115S	-17.90835	49.20415	533 m	5/31/2022	10:26:30	1204
BP222MAI3116S	-17.90806	49.20443	529 m	5/31/2022	10:41:49	1205
BP222MAI3117S	-17.90769	49.20439	543 m	5/31/2022	11:00:44	1206
BP222MAI3118S	-17.90751	49.20447	533 m	5/31/2022	11:11:01	1207
BP222MAI3119S	-17.90719	49.20451	530 m	5/31/2022	11:25:45	1208
BP222MAI3120S	-17.90718	49.204	504 m	5/31/2022	11:42:04	1209
BP222MAI3121S	-17.90725	49.20403	496 m	5/31/2022	11:57:37	1210
BP222MAI3122S	-17.90736	49.20407	502 m	5/31/2022	12:25:57	1211
BP222MAI3123S	-17.90763	49.2036	502 m	5/31/2022	12:36:00	1212
BP222MAI3124S	-17.90759	49.20371	508 m	5/31/2022	12:53:01	1213
BP222MAI3125S	-17.9076	49.2036	503 m	5/31/2022	13:05:55	1214
BP222MAI3126S	-17.90761	49.20358	506 m	5/31/2022	13:35:48	1215
BP222MAI3127S	-17.90757	49.20367	504 m	5/31/2022	13:36:44	1216
BP222MAI3128S	-17.90757	49.2037	501 m	5/31/2022	13:50:27	1217
BP222MAI3129S	-17.9076	49.20347	496 m	5/31/2022	14:15:01	1218
BP222MAI3130S	-17.90764	49.20345	491 m	5/31/2022	14:24:48	1219
BP222MAI3131S	-17.90762	49.20275	450 m	5/31/2022	14:42:29	1220
BP222MAI3132S	-17.90757	49.20208	422 m	5/31/2022	15:10:28	1221
BP222MAI3133S	-17.90749	49.20214	433 m	5/31/2022	15:26:25	1222
BP222MAI3134S	-17.90739	49.20189	408 m	5/31/2022	15:40:39	1223
BP222JUN0101R	-17.90573	49.20147	452 m	6/1/2022	6:55:38	1224
BP222JUN0102R	-17.90562	49.20156	450 m	6/1/2022	7:11:05	1225
BP222JUN0103R	-17.90562	49.20162	460 m	6/1/2022	7:25:42	1226
BP222JUN0104R	-17.90556	49.20163	449 m	6/1/2022	7:41:02	1227
BP222JUN0105R	-17.90533	49.20188	449 m	6/1/2022	7:56:35	1228
BP222JUN0106R	-17.90478	49.20175	457 m	6/1/2022	8:19:46	1229
BP222JUN01 ATT	-17.90478	49.20175	457 m	6/1/2022	8:19:46	1230
BP222JUN0107R	-17.90473	49.20172	472 m	6/1/2022	8:40:42	1231
BP222JUN0108R	-17.90468	49.20186	403 m	6/1/2022	8:59:12	1232
BP222JUN0109R	-17.90473	49.20174	453 m	6/1/2022	9:10:31	1233
BP222JUN0110R	-17.90473	49.20178	459 m	6/1/2022	9:28:14	1234
BP222JUN0111R	-17.90477	49.20176	459 m	6/1/2022	9:45:40	1235
BP222JUN0112R	-17.90476	49.2018	464 m	6/1/2022	9:57:18	1236
BP222JUN113R	-17.90476	49.20174	454 m	6/1/2022	10:10:36	1237
BP222JUN0114R	-17.90465	49.20178	455 m	6/1/2022	10:28:10	1238
BP222JUN0115R	-17.90465	49.20173	449 m	6/1/2022	10:55:43	1239
BP222JUN0116R	-17.90465	49.20172	457 m	6/1/2022	10:57:19	1240
BP222JUN0117R	-17.9054	49.20235	458 m	6/1/2022	11:20:04	1241
BP222JUN0118R	-17.90556	49.20202	448 m	6/1/2022	11:35:32	1242
BP222JUN0119R	-17.90573	49.20204	451 m	6/1/2022	11:50:39	1243
BP222JUN0120R	-17.90582	49.2024	449 m	6/1/2022	12:20:32	1244
BP222JUN0121R	-17.90585	49.20239	435 m	6/1/2022	12:40:40	1245
BP222JUN0122R	-17.90586	49.20241	440 m	6/1/2022	12:50:34	1246
BP222JUN0123R	-17.90586	49.20243	444 m	6/1/2022	13:06:01	1247
BP222JUN0124R	-17.90584	49.20239	448 m	6/1/2022	13:20:44	1248
BP222JUN0125R	-17.90586	49.2024	445 m	6/1/2022	13:37:35	1249
BP222JUN0126R	-17.90577	49.20244	440 m	6/1/2022	13:54:00	1250
BP222JUN0127R	-17.90585	49.20239	442 m	6/1/2022	14:05:45	1251
BP222JUN0128R	-17.90589	49.20232	444 m	6/1/2022	14:20:47	1252
BP222JUN0129R	-17.90582	49.20235	454 m	6/1/2022	14:35:41	1253
BP222JUN0130R	-17.90562	49.20232	449 m	6/1/2022	14:52:53	1254
BP222JUN0131R	-17.90587	49.20246	426 m	6/1/2022	15:08:42	1255
BP222JUN0132R	-17.90589	49.20238	435 m	6/1/2022	15:24:59	1256
BP222JUN0133R	-17.90585	49.20245	441 m	6/1/2022	15:40:08	1257
BP222JUN0134R	-17.90581	49.20242	434 m	6/1/2022	15:51:50	1258
BP222JUN0135R	-17.90582	49.20242	430 m	6/1/2022	16:05:28	1259
BP222JUN0136R	-17.90582	49.20236	431 m	6/1/2022	16:25:08	1260
BP222JUN0137R	-17.90588	49.20235	442 m	6/1/2022	16:32:16	1261
BP222JUN2001R	-17.90595	49.20172	447 m	6/20/2022	13:32:56	1262
BP222JUN2002R	-17.90647	49.20182	415 m	6/20/2022	13:41:34	1263
BP222JUN2003R	-17.9077	49.2013	421 m	6/20/2022	13:58:52	1264
BP222JUN2004R	-17.90615	49.20067	422 m	6/20/2022	14:48:51	1265
BP222JUN2005R	-17.9061	49.20069	420 m	6/20/2022	15:04:41	1266
BP222JUN2006R	-17.90608	49.20073	421 m	6/20/2022	15:19:55	1267
BP222JUN2007R	-17.90611	49.20065	423 m	6/20/2022	15:34:34	1268
BP222JUN2008R	-17.9061	49.20066	423 m	6/20/2022	15:49:40	1269
BP222JUN2009R	-17.90615	49.20066	420 m	6/20/2022	16:04:37	1270
BP222JUN2101R	-17.90609	49.20071	418 m	6/21/2022	6:32:22	1271
BP222JUN2102R	-17.90592	49.20081	431 m	6/21/2022	6:44:34	1272
BP222JUN2103R	-17.90562	49.20094	449 m	6/21/2022	6:59:30	1273
BP222JUN2104R	-17.90547	49.20107	465 m	6/21/2022	7:15:15	1274
BP222JUN2105R	-17.90554	49.20117	466 m	6/21/2022	7:29:25	1275
BP222JUN2106R	-17.90551	49.20125	443 m	6/21/2022	7:44:35	1276
BP222JUN2107R	-17.90555	49.20132	442 m	6/21/2022	7:59:30	1277
BP222JUN2108R	-17.90555	49.20118	442 m	6/21/2022	8:14:32	1278
BP222JUN2109R	-17.90544	49.20134	441 m	6/21/2022	8:30:39	1279
BP222JUN2110R	-17.9055	49.20164	445 m	6/21/2022	8:46:01	1280
BP222JUN2111R	-17.90564	49.20153	459 m	6/21/2022	8:59:24	1281
BP222JUN2112R	-17.9056	49.20152	450 m	6/21/2022	9:14:27	1282
BP222JUN2113R	-17.90564	49.20202	440 m	6/21/2022	9:31:17	1283
BP222JUN2114R	-17.90566	49.20206	441 m	6/21/2022	9:45:46	1284
BP222JUN2115R	-17.90561	49.20197	450 m	6/21/2022	9:59:26	1285
BP222JUN2116R	-17.90572	49.20192	442 m	6/21/2022	10:14:38	1286
BP222JUN2117R	-17.90579	49.20168	438 m	6/21/2022	10:29:26	1287
BP222JUN2118R	-17.90589	49.2016	436 m	6/21/2022	10:44:29	1288
BP222JUN2119R	-17.90641	49.20148	421 m	6/21/2022	10:59:52	1289
BP222JUN2120R	-17.9066	49.20162	425 m	6/21/2022	11:14:27	1290
BP222JUN2121R	-17.90706	49.20179	410 m	6/21/2022	11:39:41	1291
BP222JUN2122R	-17.9071	49.20186	424 m	6/21/2022	11:59:00	1292
BP222JUN2123R	-17.90742	49.20182	418 m	6/21/2022	12:26:40	1293
BP222JUN2124R	-17.90743	49.20175	423 m	6/21/2022	12:40:10	1294
BP222JUN2125R	-17.90744	49.20181	403 m	6/21/2022	12:54:27	1295
BP222JUN2126R	-17.90737	49.20179	420 m	6/21/2022	13:09:34	1296
BP222JUN2127R	-17.90775	49.20134	429 m	6/21/2022	13:24:58	1297
BP222JUN2128R	-17.90777	49.20134	434 m	6/21/2022	13:39:37	1298
BP222JUN2129R	-17.90763	49.20103	413 m	6/21/2022	13:54:32	1299
BP222JUN2130R	-17.90766	49.20088	412 m	6/21/2022	14:10:05	1300
BP222JUN2131R	-17.90808	49.20069	414 m	6/21/2022	14:24:53	1301
BP222JUN2132R	-17.90865	49.20058	426 m	6/21/2022	14:39:22	1302
BP222JUN2133R	-17.90922	49.20067	439 m	6/21/2022	14:54:32	1303
BP222JUN2134R	-17.90929	49.20074	448 m	6/21/2022	15:09:30	1304
BP222JUN2135R	-17.90928	49.20071	447 m	6/21/2022	15:24:31	1305
BP222JUN2136R	-17.90924	49.20081	437 m	6/21/2022	15:39:28	1306
BP222JUN2137R	-17.90927	49.2007	439 m	6/21/2022	15:54:34	1307
BP222JUN2138R	-17.90932	49.20048	460 m	6/21/2022	16:09:38	1308
BP222JUN2139R	-17.90928	49.20072	447 m	6/21/2022	16:24:29	1309
BP222JUN2201S	-17.90925	49.20071	449 m	6/22/2022	7:14:27	1310
BP222JUN2202S	-17.90925	49.20067	457 m	6/22/2022	7:29:28	1311
BP222JUN2203S	-17.90906	49.20079	440 m	6/22/2022	7:44:24	1312
BP222JUN2204S	-17.90908	49.20084	439 m	6/22/2022	7:59:22	1313
BP222JUN2205S	-17.90935	49.20074	452 m	6/22/2022	8:14:51	1314
BP222JUN2206S	-17.90982	49.20047	435 m	6/22/2022	8:50:53	1315
BP222JUN2207S	-17.91005	49.20065	439 m	6/22/2022	9:09:04	1316
BP222JUN2208S	-17.91004	49.20054	440 m	6/22/2022	9:19:27	1317
BP222JUN2209S	-17.91	49.20069	444 m	6/22/2022	9:34:33	1318
BP222JUN2210S	-17.90999	49.20074	440 m	6/22/2022	9:49:30	1319
BP222JUN2211S	-17.91002	49.20074	447 m	6/22/2022	10:04:25	1320
BP222JUN2212S	-17.90991	49.20082	444 m	6/22/2022	10:19:35	1321
BP222JUN2213S	-17.91008	49.20057	446 m	6/22/2022	10:34:28	1322
BP222JUN2214S	-17.91022	49.2005	436 m	6/22/2022	10:50:05	1323
BP222JUN2215S	-17.90979	49.19967	427 m	6/22/2022	11:08:49	1324
BP222JUN2216S	-17.9094	49.19948	410 m	6/22/2022	11:24:46	1325
BP222JUN2217S	-17.90908	49.19945	397 m	6/22/2022	11:44:08	1326
BP222JUN2218S	-17.90908	49.19954	398 m	6/22/2022	11:59:09	1327
BP222JUN2219S	-17.90907	49.19955	408 m	6/22/2022	12:14:32	1328
BP222JUN2220S	-17.90905	49.20005	415 m	6/22/2022	12:29:33	1329
BP222JUN2221S	-17.90867	49.20025	410 m	6/22/2022	12:44:19	1330
BP222JUN2222S	-17.90784	49.20021	403 m	6/22/2022	12:59:10	1331
BP222JUN2223S	-17.90761	49.20051	397 m	6/22/2022	13:14:40	1332
BP222JUN2224S	-17.90713	49.20029	392 m	6/22/2022	13:29:11	1333
BP222JUN2225S	-17.90649	49.20024	395 m	6/22/2022	13:43:34	1334
BP222JUN2226S	-17.90609	49.20071	425 m	6/22/2022	13:59:27	1335
BP222JUN2227S	-17.90555	49.20096	441 m	6/22/2022	14:16:41	1336
BP222JUN2228S	-17.90551	49.20103	449 m	6/22/2022	14:30:54	1337
BP222JUN2301R	-17.90533	49.19905	419 m	6/23/2022	7:28:24	1338
BP222JUN2302R	-17.90505	49.19903	429 m	6/23/2022	7:44:43	1339
BP222JUN2303R	-17.90505	49.19903	436 m	6/23/2022	8:00:24	1340
BP222JUN2304R	-17.90493	49.19904	429 m	6/23/2022	8:19:35	1341
BP222JUN2305R	-17.90492	49.19889	428 m	6/23/2022	8:32:02	1342
BP222JUN2306R	-17.9049	49.19877	429 m	6/23/2022	8:45:25	1343
BP222JUN2307R	-17.9048	49.19866	422 m	6/23/2022	8:59:36	1344
BP222JUN2308R	-17.90477	49.19816	399 m	6/23/2022	9:15:01	1345
BP222JUN2309R	-17.90493	49.19835	414 m	6/23/2022	9:29:47	1346
BP222JUN2310R	-17.90579	49.1997	424 m	6/23/2022	9:44:41	1347
BP222JUN2311R	-17.9061	49.2004	408 m	6/23/2022	9:59:48	1348
BP222JUN2312R	-17.9061	49.20069	420 m	6/23/2022	10:15:51	1349
BP222JUN2313R	-17.90636	49.20119	418 m	6/23/2022	10:30:45	1350
BP222JUN2314R	-17.90696	49.20184	404 m	6/23/2022	10:44:45	1351
BP222JUN2315R	-17.90701	49.20182	405 m	6/23/2022	11:00:42	1352
BP222JUN2316R	-17.90701	49.20184	418 m	6/23/2022	11:14:53	1353
BP222JUN2317R	-17.90778	49.20127	413 m	6/23/2022	11:42:35	1354
BP222JUN2318R	-17.90854	49.20207	434 m	6/23/2022	11:57:21	1355
BP222JUN2319R	-17.90893	49.20369	518 m	6/23/2022	12:17:46	1356
BP222JUN2320R	-17.90973	49.20345	519 m	6/23/2022	12:34:18	1357
BP222JUN2321R	-17.90976	49.20352	523 m	6/23/2022	12:51:45	1358
BP222JUN2322R	-17.90971	49.20318	523 m	6/23/2022	13:20:44	1359
BP222JUN2323R	-17.90971	49.20319	521 m	6/23/2022	13:34:58	1360
BP222JUN2324R	-17.90968	49.20316	526 m	6/23/2022	13:50:48	1361
BP222JUN2325R	-17.90969	49.20318	525 m	6/23/2022	14:05:23	1362
BP222JUN2326R	-17.90969	49.20317	530 m	6/23/2022	14:19:34	1363
BP222JUN2327R	-17.90934	49.20346	525 m	6/23/2022	14:34:54	1364
BP222JUN2328R	-17.90931	49.20348	521 m	6/23/2022	14:55:31	1365
BP222JUN2329R	-17.90935	49.20344	522 m	6/23/2022	14:58:00	1366
BP222JUN2330R	-17.90933	49.20345	522 m	6/23/2022	14:58:44	1367
BP222JUN2331R	-17.90932	49.20346	521 m	6/23/2022	14:59:19	1368
BP222JUN2332R	-17.90932	49.20345	521 m	6/23/2022	14:59:58	1369
BP222JUN2333R	-17.90931	49.20344	523 m	6/23/2022	15:00:49	1370
BP222JUN2334R	-17.90931	49.20344	524 m	6/23/2022	15:01:34	1371
BP222JUN2401S	-17.90932	49.20346	510 m	6/24/2022	6:29:26	1372
BP222JUN2402S	-17.90935	49.20345	519 m	6/24/2022	6:44:46	1373
BP222JUN2403S	-17.90933	49.20347	522 m	6/24/2022	7:02:18	1374
BP222JUN2404S	-17.90934	49.20346	524 m	6/24/2022	7:15:58	1375
BP222JUN2405S	-17.90934	49.20346	525 m	6/24/2022	7:31:37	1376
BP222JUN2406S	-17.90932	49.20342	526 m	6/24/2022	7:46:13	1377
BP222JUN2407S	-17.90935	49.20332	523 m	6/24/2022	7:55:04	1378
BP222JUN2408S	-17.90919	49.20331	517 m	6/24/2022	8:10:11	1379
BP222JUN2409S	-17.90855	49.20385	524 m	6/24/2022	8:29:45	1380
BP222JUN2410S	-17.90819	49.20375	524 m	6/24/2022	8:45:08	1381
BP222JUN2411S	-17.90807	49.2037	520 m	6/24/2022	9:00:43	1382
BP222JUN2412S	-17.90795	49.20378	514 m	6/24/2022	9:14:56	1383
BP222JUN2413S	-17.90801	49.20383	425 m	6/24/2022	9:36:20	1384
BP222JUN2414S	-17.90763	49.20367	497 m	6/24/2022	9:45:09	1385
BP222JUN2415S	-17.90762	49.2036	509 m	6/24/2022	10:00:17	1386
BP222JUN2416S	-17.90768	49.2036	507 m	6/24/2022	10:14:43	1387
BP222JUN2417S	-17.90758	49.20365	506 m	6/24/2022	10:30:11	1388
BP222JUN2418S	-17.90748	49.20362	491 m	6/24/2022	10:50:42	1389
BP222JUN2419S	-17.90749	49.20372	488 m	6/24/2022	11:05:14	1390
BP222JUN2420S	-17.9075	49.20359	495 m	6/24/2022	11:14:58	1391
BP222JUN2421S	-17.90746	49.20358	500 m	6/24/2022	11:41:39	1392
BP222JUN2422S	-17.9075	49.20356	500 m	6/24/2022	11:42:16	1393
BP222JUN2423S	-17.90755	49.20357	499 m	6/24/2022	11:43:28	1394
