# Supplementary material for: Response of diademed sifaka (Propithecus diadema) to fosa (Cryptoprocta ferox) predation in the Betampona Strict Nature Reserve, Madagascar
Source: Ecol Evol. 2024 Apr 9;14(4):e11248. doi: 10.1002/ece3.11248 (PMC11004663; doi:10.1002/ece3.11248)
Supplement: Supplementary file 1 — Data S1. [file ECE3-14-e11248-s001.zip › cohesion.csv]

GROUP	DATE	DAY	DIST	N	colxlab
BP10	6/7/2022	1	0	1	black
BP10	6/7/2022	1	1	5	black
BP10	6/7/2022	1	10	30	black
BP10	6/7/2022	1	10+	18	black
BP10	6/7/2022	1	5	12	black
BP10	6/7/2022	1	NAN	51	black
BP10	6/7/2022	1	ND	0	black
BP10	6/8/2022	2	0	15	red
BP10	6/8/2022	2	1	2	red
BP10	6/8/2022	2	10	12	red
BP10	6/8/2022	2	10+	3	red
BP10	6/8/2022	2	5	16	red
BP10	6/8/2022	2	NAN	19	red
BP10	6/8/2022	2	ND	52	red
BP10	6/9/2022	3	0	2	black
BP10	6/9/2022	3	1	4	black
BP10	6/9/2022	3	10	16	black
BP10	6/9/2022	3	10+	13	black
BP10	6/9/2022	3	5	21	black
BP10	6/9/2022	3	NAN	41	black
BP10	6/9/2022	3	ND	16	black
BP2	5/31/2022	1	0	1	black
BP2	5/31/2022	1	1	4	black
BP2	5/31/2022	1	10	39	black
BP2	5/31/2022	1	10+	20	black
BP2	5/31/2022	1	5	21	black
BP2	5/31/2022	1	NAN	23	black
BP2	5/31/2022	1	ND	0	black
BP2	6/1/2022	1	0	0	black
BP2	6/1/2022	1	1	0	black
BP2	6/1/2022	2	10	14	red
BP2	6/1/2022	2	10+	23	red
BP2	6/1/2022	2	5	16	red
BP2	6/1/2022	2	NAN	30	red
BP2	6/1/2022	2	ND	35	red
BP2	6/2/2022	3	0	0	black
BP2	6/2/2022	3	1	0	black
BP2	6/2/2022	3	10	0	black
BP2	6/2/2022	3	10+	0	black
BP2	6/2/2022	3	5	0	black
BP2	6/2/2022	3	NAN	0	black
BP2	6/2/2022	3	ND	107	black
BP3	2/27/2023	2	0	0	red
BP3	2/27/2023	2	1	9	red
BP3	2/27/2023	2	10	5	red
BP3	2/27/2023	2	10+	0	red
BP3	2/27/2023	2	5	13	red
BP3	2/27/2023	2	NAN	5	red
BP3	2/27/2023	2	ND	0	red
BP3	2/28/2023	3	0	16	black
BP3	2/28/2023	3	1	8	black
BP3	2/28/2023	3	10	32	black
BP3	2/28/2023	3	10+	2	black
BP3	2/28/2023	3	5	44	black
BP3	2/28/2023	3	NAN	10	black
BP3	2/28/2023	3	ND	15	black
