# Supplementary material for: Response of diademed sifaka (Propithecus diadema) to fosa (Cryptoprocta ferox) predation in the Betampona Strict Nature Reserve, Madagascar
Source: Ecol Evol. 2024 Apr 9;14(4):e11248. doi: 10.1002/ece3.11248 (PMC11004663; doi:10.1002/ece3.11248)
Supplement: Supplementary file 1 — Data S1. [file ECE3-14-e11248-s001.zip › grsize.csv]

GROUP	Month	N. IND	Predation_attempt	Death_predation	Disappearance adult	Disappearance infant	Birth
BP10	22-Feb	2	0	0	0	0	0
BP10	22-Mar	2	0	0	0	0	0
BP10	22-Apr	2	0	0	0	0	0
BP10	22-May	2	0	0	0	0	0
BP10	22-Jun	2	1	0	0	0	0
BP10	22-Jul	2	0	0	0	0	0
BP10	22-Aug	2	0	0	0	0	0
BP10	22-Sep	2	0	0	-1	0	0
BP10	22-Oct	1	0	0	0	0	0
BP10	22-Nov	1	0	0	0	0	0
BP10	22-Dec	1	0	0	0	0	0
BP10	23-Jan	1	0	0	0	0	0
BP10	23-Feb	1	0	0	0	0	0
BP10	23-Mar	1	0	0	0	0	0
BP10	23-Apr	1	0	0	0	0	0
BP10	23-May	0	0	-1	0	0	0
BP10	23-Jun	0	0	0	0	0	0
BP10	23-Jul	0	0	0	0	0	0
BP10	23-Aug	0	0	0	0	0	0
BP2	22-Feb	3	0	0	0	0	0
BP2	22-Mar	2	0	0	0	-1	0
BP2	22-Apr	2	0	0	0	0	0
BP2	22-May	2	0	0	0	0	0
BP2	22-Jun	2	1	0	0	0	0
BP2	22-Jul	2	0	0	0	0	0
BP2	22-Aug	2	0	0	0	0	0
BP2	22-Sep	3	0	0	0	0	1
BP2	22-Oct	3	0	0	0	0	0
BP2	22-Nov	3	0	0	0	0	0
BP2	22-Dec	3	0	0	0	0	0
BP2	23-Jan	3	0	0	0	0	0
BP2	23-Feb	3	0	0	0	0	0
BP2	23-Mar	3	0	0	0	0	0
BP2	23-Apr	3	0	0	0	0	0
BP2	23-May	2	0	0	0	-1	0
BP2	23-Jun	2	0	0	0	0	0
BP2	23-Jul	2	0	0	0	0	0
BP2	23-Aug	2	0	0	0	0	0
BP3	22-Feb	2	0	0	0	0	0
BP3	22-Mar	2	0	0	0	0	0
BP3	22-Apr	2	0	0	0	0	0
BP3	22-May	2	0	0	0	0	0
BP3	22-Jun	2	0	0	0	0	0
BP3	22-Jul	2	0	0	0	0	0
BP3	22-Aug	2	0	0	0	0	0
BP3	22-Sep	2	0	0	0	0	0
BP3	22-Oct	2	0	0	0	0	0
BP3	22-Nov	2	0	0	0	0	0
BP3	22-Dec	2	0	0	0	0	0
BP3	23-Jan	2	0	0	0	0	0
BP3	23-Feb	2	1	0	0	0	0
BP3	23-Mar	2	0	0	0	0	0
BP3	23-Apr	2	0	0	0	0	0
BP3	23-May	2	0	0	0	0	0
BP3	23-Jun	2	0	0	0	0	0
BP3	23-Jul	2	0	0	0	0	0
BP3	23-Aug	1	1	-1	0	0	0
