# Supplementary material for: Response of diademed sifaka (Propithecus diadema) to fosa (Cryptoprocta ferox) predation in the Betampona Strict Nature Reserve, Madagascar
Source: Ecol Evol. 2024 Apr 9;14(4):e11248. doi: 10.1002/ece3.11248 (PMC11004663; doi:10.1002/ece3.11248)
Supplement: Supplementary file 1 — Data S1. [file ECE3-14-e11248-s001.zip › Waypoints_ATTACK_PROPITHECUS.csv]

INDIVIDUAL	SEX	GROUP	DATE	LAT	LONG	ELEVATION	TIME
RUTH	F	BP2	6/1/2022	-17.90478	49.20175	457 m	8:19:46
TOKY	M	BP10	6/8/2022	-17.92013	49.19986	487 m	12:17:00
LAURA MARADONA	F M	BP3	2/27/2023	-17.89836	49.20224	415 m	16:59:38
MARADONA	M	BP2	8/16/2023	-17.8973	49.20095	350 m	13:45:00
