# Supplementary material for: Response of diademed sifaka (Propithecus diadema) to fosa (Cryptoprocta ferox) predation in the Betampona Strict Nature Reserve, Madagascar
Source: Ecol Evol. 2024 Apr 9;14(4):e11248. doi: 10.1002/ece3.11248 (PMC11004663; doi:10.1002/ece3.11248)
Supplement: Supplementary file 1 — Data S1. [file ECE3-14-e11248-s001.zip › Waypoints_DEAD_BODIES_BP10_BP2.csv]

ID	Lat	Long	Elevation	date	time
BP223AUG10_L_DEAD	-17.896067	49.201469		8/10/2023	16:51:00
BP1023MAI30_T_DEAD	-17.91969	49.20088	468 m	5/30/2023	10:53:44
