# Supplementary material for: Response of diademed sifaka (Propithecus diadema) to fosa (Cryptoprocta ferox) predation in the Betampona Strict Nature Reserve, Madagascar
Source: Ecol Evol. 2024 Apr 9;14(4):e11248. doi: 10.1002/ece3.11248 (PMC11004663; doi:10.1002/ece3.11248)
Supplement: Supplementary file 1 — Data S1. [file ECE3-14-e11248-s001.zip › README_behavioral analyses.txt]

###
Response of diademed sifaka (Propithecus diadema) to fosa (Cryptoprocta ferox) predation in the Betampona Strict Nature Reserve, Madagascar.

Bonadonna G., Ramilijaona O.M., Raharivololona B.M., Andrianarimisa A., Razafindraibe H.,
Freeman K., Rasambainarivo F., Wroblewski E.E., Milich K.M.

###
The file "behav_5min.csv" represents the original database used for the behavioral analyses conducted in the manuscript. The file includes data collected at 5-minute interval scans in four phases:
	-PRE: the observation week preceding the attack, the days immediately preceding the attacks (if available), and day of the attack before the attack took place.
	- T0: day of the attack after the attack
	- T1: days immediately following the attacks
	- T2: first week of data available after the attacks

#DATE: date of data collection (m/d/yyyy)
#TIME: time of data collection (24 hr format)
#BEHAVIOR: code of the behavior displayed at the 5-minute mark (resting R, vigilance V, traveling T, feeding T, Self-grooming SG, social interactions SOC, other O, not visible NV, not available when animals are not detected by the observer NA)
#HF: categorical height of the focal with respect to the canopy (Upper canopy U, Middle canopy M, Lower canopy L, Trunk T, Ground G)
#HT: Categorical height of the tree (10: up to 10m, 15: 11-15m, 20: 16-20m, 25: 21-25m, 25+: over 25 m) 	
#DBH: Categorical dimension of the tree's diameter at breast height (20: up to 20cm, 40: 21-40cm, 60: 41-60cm, 80: 61-80cm, 100: 81-100cm, 100+: more than 100cm)	
#DIST: categorical distance of the focal from the other member of the group within a 25m radius (0: contact, 1: <1m, 5: 1-5m,  10: >5 and ≤10m, 10+: >10m, ND: no other individuals detectable, NA: not able to estimate because the focal is out of sight)
#GROUP:Group code and attack case for group BP3 (BP10, BP2, BP3_1, BP3_2)	
#SEX: sex of the focal individual	
#ATTACK: if the behavioral scan was recorded before or after the attack
#PHASE: PRE,T0,T1, T2

###
The file "BEHAV_FREQ_WIDE.csv" represents the summary database in wide format used for the behavioral analyses conducted in the manuscript. The file includes the daily behavioral frequencies calculated on the number of 5-minute interval scans and data relative to the daily path length:


#DATE: date of data collection (m/d/yyyy)
#GROUP:Group code and attack case for group BP3 (BP10, BP2, BP3_1, BP3_2)
resting R, vigilance V, traveling T, feeding T, Self-grooming SG, social interactions SOC, other O, not visible NV, not available when animals are not detected by the observer NA)
#ATTACK: if the behavioral scan was recorded before or after the attack
#PHASE: 
	-PRE: the observation week preceding the attack, the days immediately preceding the attacks (if available), and day of the attack before the attack took place.
	- T0: day of the attack after the attack
	- T1: days immediately following the attacks
	- T2: first week of data available after the attacks
#count: total number of 5-min scans for the observation day (excluding NA values)
#F: feeding
#NV: non-visible
#O: other behaviors
#R: resting
#SG: self-grooming
#SOC: social interactions
#T: traveling
#V: vigilance
#DPL_m: total daily path length in meter
#h: total hour of observation in a day
#DPL_m.h: rate of displacement calculated as meters per hour


###
The file "behav_AllOcc.csv" represents the database used to build the time series figure available in Appendix S1 (Fig. S1). The file includes data collected following an all-occurrences sampling method. Data are reported for the day of the attack.
The datasheet is organized as follows:
#Group: Focal Group
#Focal: Name of the focal individual
#Date: dd-mmm-yy
#start observation: time when the focal observation started (24-hour format)
#end observation:time when the focal observation ended (24-hour format) 
#Behavior: code of the behavior observed 	
#Start: time the behavior was observed, or start time if the behavior includes a duration	
#End: time the behavioral display with a duration ends	

Behaviors recorded in the all-occurrences datasheet and respective codes (only the behavior present in the dataset are included)
#G: unidirectional allogrooming or bidirectional allogroming 
#Cc: lost contact and cohesion call including:
- HON: vocalization for group movement, lost contact 
- HUM: vocalization for low disturbance, vigilance, terrestrial disturbance, resting, group movement, feeding, lost contact.
- HOO: vocalization for lost contact and cohesion call (also known as "Howl")
#Scent marking including:
- Cheeks-neck marking
- Torso marking
- Genital marking 
- Urine marking
- Feces marking  
#Rr: ROAR, Allarm vocalization against aerial predators
#Zz: ZZUSS and ZZUSS-TSK: Allarm vocalization against terrestrial predators

###
The file "GRSIZE.csv" represents the database used to build the plot showing each group's composition and dynamics over time:

#GROUP: sifaka group code (BP10, BP2,BP3)	
#MONTH: year and month format yy-mmm
#N.IND: Number of individuals present in the group in a month
#Predation: predation attempts observed in that month
#Death_predation: predation attempts that resulted in the death of an individual
#Disappearence adult: number of individual adults that disappeared from the group in a given month
#Disappearence infant: number of infants that disappeared from the group in a given month
#Birth: number of births recorded in a given month

The file "cohesion.csv" represents the database used to build the plot showing the cohesion distance between individuals on the day before, the day of, and the day after the fosa attacks excluding BP3_2 because there was only one individual left in the group and therefore cohesion data were not available.

#GROUP:sifaka group code (BP10, BP2,BP3)
#DATE:date in format yyyy-mm-dd
#DAY:day before (1), day of (2), day after (3) the fosa attack
#DIST:categorical distance of the focal from the other member of the group within a 25m radius (0: contact, 1: <1m, 5: 1-5m,  10: >5 and ≤10m, 10+: >10m, ND: no other individuals detectable, NA: not able to estimate because the focal is out of sight)
#N: number of 5-min scans in which a certain DIST was recorded
#colxlab: color of the DAY in the x label of the graph

###
The "behavioral_analyses.Rmd" file includes all the R codes used to generate the study results as well as data graphical representations.
