# Supplementary material for: Response of diademed sifaka (Propithecus diadema) to fosa (Cryptoprocta ferox) predation in the Betampona Strict Nature Reserve, Madagascar
Source: Ecol Evol. 2024 Apr 9;14(4):e11248. doi: 10.1002/ece3.11248 (PMC11004663; doi:10.1002/ece3.11248)
Supplement: Supplementary file 1 — Data S1. [file ECE3-14-e11248-s001.zip › Waypoints_readme.txt]

###
Response of diademed sifaka (Propithecus diadema) to fosa (Cryptoprocta ferox) predation in the Betampona Strict Nature Reserve, Madagascar.

Bonadonna G., Ramilijaona O.M., Raharivololona B.M., Andrianarimisa A., Razafindraibe H.,
Freeman K., Rasambainarivo F., Wroblewski E.E., Milich K.M.
###

The .csv files provided represent the database used to build all the point and line vector layers and conduct all the spatial analyses presented in the manuscript.
The coordinate system datum is WGS 84 / UTM zone 39S. The accuracy of each data point is 5m.
All the spatial analyses have been conducted using the software QGIS (3.24.3).

The .csv files available used for spatial analyses are: 

"BP2_BP10_BP3_waypoints": all the waypoints recorded at 15-minute intervals on the days included in the study.

The file includes the following information:
ID: Waypoint code which includes group code, date of data collection in format yyMMMdd, consecutive number of waypoints collected on a day, initial of the focal individual(example: BP1022JUN0701T). 
LAT: latitude in decimal degrees
LONG: longitude in decimal degrees
DATE: date of data collection in mm/dd/yyyy
TIME: the time when the waypoint was recorded in 24 hr format hh:mm:ss
ELEVATION: elevation in m
ORDER: Order of waypoints.

"Waypoints_ATTACK_PROPITHECUS": all the waypoints where we observed fossa attack locations.

The file includes the following information:
INDIVIDUAL: name of the individual(s) target of the attack
SEX: sex of the individual(s) target of the attack
GROUP: code of the group target of the attack
DATE: date of the attack in format mm/dd/yyyy	
LAT: latitude in decimal degree
LONG: longitude in decimal degrees
ELEVATION:  elevation in m 	
TIME: time in 24hr format hh:mm:ss

"Waypoints_DEAD_BODIES_BP10_BP2": all the locations where we found diademed sifaka dead bodies.

The file includes the following information:
ID: waypoint ID indicating Group code, Date yyMMMdd_initial of the individual_DEAD. Example: BP223AUG10_L_DEAD
Lat: latitude in decimal degree
Long: longitude in decimal degrees
Elevation: elevation in m
date: date in format mm/dd/yyyy
time: time in 24hr format hh:mm:ss

The shapefiles provided are point vector layers and represent the database used to conduct all the spatial analyses presented in the manuscript.
The coordinate system datum is WGS 84 / UTM zone 39S. The accuracy of each data point is 5m.
All the spatial analyses have been conducted using the software QGIS (3.24.3).

Files are labeled as follows: 
Group code_date of data collection in format yyMMMdd and initial of the focal individual(s) being followed on such date (example: BP2_22JUN01R). 
All the fossa attack locations are stored in the file called "ATTACK_PROPITHECUS".
All the locations where we found diademed sifaka dead bodies are in the file called "BP10_BP2_DEAD_BODIES_WAYPOINTS".

Each shapefile's data frame includes the following information:
CODE: Waypoint code
LAT: latitude in decimal degrees
LONG: longitude in decimal degrees
DATE: date of data collection
TIME: the time when the waypoint was recorded
Elevation: elevation in m
TRACK: this column symbolizes the waypoints used to build a continuous path, as the animals were always visible during waypoint data collection.
TRACK_NA: this column symbolizes the waypoints used to build parts of the daily path when the animals were out of sight, which means that we were not able to locate the individuals between two consecutive waypoints.
ORDER: Order of waypoints.


Notes about the analysis in QGIS:
We created a point vector layer for each day of observation before, the day of, and the day after each attack when those days were available.
To build the Daily Paths and obtain Daily Path Lengths in meters (m) used for the statistical analyses we first built the point vector layer "allgroups" from "BP2_BP10_BP3_waypoints.csv", we then used the function "point to line" grouping by date and ordering the points by the column ORDER, and finally added an integer column "length" via field calculator (code: $length).


 
